# Supplementary material for: Integrative Genomics Sheds Light on Evolutionary Forces Shaping the Acidithiobacillia Class Acidophilic Lifestyle
Source: Front Microbiol. 2022 Feb 15;12:822229. doi: 10.3389/fmicb.2021.822229 (PMC8886135; doi:10.3389/fmicb.2021.822229)
Supplement: Supplementary Data Sheet 1 — List of conserved core genes in Acidithiobacillia class. [file Table_1.XLSX]

## Sheet: Hoja1
A. ferrooxidans ATCC 23270	A. sulfuriphilus CJ-2	A. ferrivorans SS3	A. ferriphilus BY0502	A. ferridurans JCM 18981	A. thiooxidans ATCC 19377	A. sp. SH	A. caldus ATCC 51756	A. ferrianus MG	T. tepidarius DSM 3134
AFE_1940	RNF59611.1	Acife_1524	OAP88833.1	BBF66691.1	QFX95542.1	PKY10044.1	Acaty_c1147	NDU42462.1	WP_081662579.1
AFE_1934	RNF60581.1	Acife_1516	OAP88864.1	BBF66683.1	QFX95534.1	PKY10036.1	Acaty_c1137	NDU42470.1	WP_028988924.1
AFE_1930	RNF60577.1	Acife_1512	OAP87439.1	BBF66679.1	QFX95530.1	PKY10033.1	Acaty_c1133	NDU42474.1	WP_028988921.1
AFE_1925	RNF60464.1	Acife_1507	OAP91104.1	BBF66673.1	TQN52295.1	PKY10028.1	Acaty_c1071	NDU42479.1	WP_028990722.1
AFE_1921	RNF60468.1	Acife_1503	OAP91100.1	BBF66669.1	QFX95519.1	PKY10024.1	Acaty_c1067	NDU42483.1	WP_028990718.1
AFE_1915	RNF57773.1	Acife_1450	OAP91097.1	BBF66666.1	QFX95487.1	PKY10020.1	Acaty_c1008	NDU41715.1	WP_028989536.1
AFE_1913	RNF57775.1	Acife_1448	OAP87249.1	BBF66664.1	QFX95485.1	PKY10018.1	Acaty_c1006	NDU41717.1	WP_028989538.1
AFE_1910	RNF57777.1	Acife_1445	OAP87247.1	BBF66661.1	QFX95482.1	PKY10016.1	Acaty_c1003	NDU41720.1	WP_028989542.1
AFE_1909	RNF57778.1	Acife_1444	OAP87246.1	BBF66660.1	QFX95481.1	PKY10015.1	Acaty_c1002	NDU41721.1	WP_028989543.1
AFE_1905	RNF57782.1	Acife_1440	OAP87343.1	BBF66655.1	QFX95477.1	PKY10011.1	Acaty_c0998	NDU41725.1	WP_028989547.1
AFE_2212	RNF59417.1	Acife_1207	OAP87374.1	BBF64111.1	QFX96461.1	PKY10287.1	Acaty_c0963	NDU43178.1	WP_028988944.1
AFE_2211	RNF59410.1	Acife_1208	OAP87373.1	BBF64110.1	QFX96459.1	PKY10289.1	Acaty_c0965	NDU43179.1	WP_028990042.1
AFE_2210	RNF59409.1	Acife_1209	OAP87372.1	BBF64109.1	TQN50667.1	PKY10290.1	Acaty_c0966	NDU43180.1	WP_028990427.1
AFE_2206	RNF66373.1	Acife_1212	OAP90255.1	BBF64106.1	QFX96456.1	PKY10293.1	Acaty_c0750	NDU43183.1	WP_028990636.1
AFE_2200	RNF66368.1	Acife_1218	OAP89047.1	BBF64100.1	QFX96449.1	PKY10297.1	Acaty_c0756	NDU43189.1	WP_028990642.1
AFE_2196	RNF66365.1	Acife_1222	OAP89043.1	BBF64097.1	QFX96444.1	PKY10164.1	Acaty_c0761	NDU43195.1	WP_038019444.1
AFE_2194	RNF77330.1	Acife_1224	OAP89041.1	BBF64095.1	QFX96442.1	PKY10166.1	Acaty_c0763	NDU41909.1	WP_028990576.1
AFE_2188	RNF63308.1	Acife_1229	OAP90533.1	BBF64090.1	QFX96437.1	PKY10172.1	Acaty_c0784	NDU41915.1	WP_028989779.1
AFE_2186	RNF63310.1	Acife_1231	OAP90531.1	BBF64088.1	QFX96435.1	PKY10174.1	Acaty_c0786	NDU42888.1	WP_028990004.1
AFE_2176	RNF63328.1	Acife_1232	OAP90530.1	BBF64082.1	QFX95276.1	PKY11654.1	Acaty_c0787	NDU42886.1	WP_028989168.1
AFE_2174	RNF63317.1	Acife_1234	OAP90528.1	BBF64080.1	QFX95278.1	PKY11656.1	Acaty_c0789	NDU42885.1	WP_028989166.1
AFE_2147	RNF59220.1	Acife_1250	OAP90519.1	BBF64059.1	QFX95280.1	PKY11659.1	Acaty_c0724	NDU42883.1	WP_028988658.1
AFE_2136	RNF59212.1	Acife_1260	OAP87362.1	BBF64048.1	QFX95290.1	PKY11667.1	Acaty_c0734	NDU42875.1	WP_028989652.1
AFE_2125	RNF68109.1	Acife_1269	OAP88383.1	BBF64041.1	QFX95313.1	PKY11571.1	Acaty_c2081	NDU43707.1	WP_028990691.1
AFE_2122	RNF68112.1	Acife_1272	OAP87552.1	BBF64038.1	QFX95316.1	PKY11574.1	Acaty_c2078	NDU43704.1	WP_028989034.1
AFE_2112	RNF76116.1	Acife_1281	OAP87553.1	BBF64028.1	QFX95325.1	PKY11582.1	Acaty_c2068	NDU43694.1	WP_028989016.1
AFE_2079	RNF63761.1	Acife_2208	OAP92717.1	BBF64007.1	QFX97024.1	PKY10512.1	Acaty_c2009	NDU42522.1	WP_051181075.1
AFE_2078	RNF63760.1	Acife_2207	OAP92718.1	BBF64006.1	QFX97023.1	PKY10487.1	Acaty_c2008	NDU42521.1	WP_028989197.1
AFE_2077	RNF63759.1	Acife_2206	OAP92719.1	BBF64005.1	QFX97022.1	PKY10488.1	Acaty_c2007	NDU42520.1	WP_028989196.1
AFE_2075	RNF63756.1	Acife_2203	OAP92722.1	BBF64003.1	QFX97019.1	PKY10490.1	Acaty_c2004	NDU42517.1	WP_028989192.1
AFE_2070	RNF63752.1	Acife_2199	OAP92726.1	BBF63999.1	QFX97015.1	PKY10494.1	Acaty_c2000	NDU42513.1	WP_028989188.1
AFE_2068	RNF63750.1	Acife_2197	OAP89116.1	BBF63997.1	QFX97013.1	PKY10496.1	Acaty_c1998	NDU42511.1	WP_028989186.1
AFE_2064	RNF63766.1	Acife_2193	OAP89120.1	BBF63993.1	QFX97009.1	PKY10499.1	Acaty_c1994	NDU42507.1	WP_038018094.1
AFE_2062	RNF63744.1	Acife_2191	OAP87220.1	BBF63991.1	QFX97007.1	PKY10501.1	Acaty_c1992	NDU42505.1	WP_028989180.1
AFE_2061	RNF63743.1	Acife_2190	OAP87219.1	BBF63990.1	QFX97006.1	PKY10502.1	Acaty_c1991	NDU42504.1	WP_028990266.1
AFE_2059	RNF69985.1	Acife_2188	OAP87217.1	BBF63988.1	QFX97004.1	PKY10504.1	Acaty_c1989	NDU42502.1	WP_028990268.1
AFE_2058	RNF69984.1	Acife_2187	OAP87216.1	BBF63987.1	QFX97003.1	PKY10505.1	Acaty_c1988	NDU42501.1	WP_028990269.1
AFE_2057	RNF69983.1	Acife_2186	OAP87215.1	BBF63986.1	QFX97002.1	PKY10506.1	Acaty_c1987	NDU42500.1	WP_028990270.1
AFE_2056	RNF69982.1	Acife_2185	OAP87214.1	BBF63985.1	QFX97001.1	PKY10507.1	Acaty_c1986	NDU42499.1	WP_028990271.1
AFE_2035	RNF59632.1	Acife_2127	OAP91454.1	BBF63948.1	QFX97041.1	PKY11321.1	Acaty_c0479	NDU41318.1	WP_028990808.1
AFE_2033	RNF60294.1	Acife_2132	OAP91459.1	BBF63946.1	QFX97054.1	PKY11316.1	Acaty_c0484	NDU41664.1	WP_028990813.1
AFE_2026	RNF68319.1	Acife_1367	OAP91594.1	BBF66796.1	QFX96806.1	PKY11483.1	Acaty_c0934	NDU42786.1	WP_028988701.1
AFE_2022	RNF68323.1	Acife_1371	OAP87460.1	BBF66791.1	QFX96803.1	PKY11487.1	Acaty_c0938	NDU42782.1	WP_028989557.1
AFE_1986	RNF58248.1	Acife_1692	OAP91913.1	BBF66761.1	QFX95755.1	PKY09895.1	Acaty_c2287	NDU44030.1	WP_155989766.1
AFE_1974	RNF58256.1	Acife_1701	OAP93107.1	BBF66751.1	QFX95764.1	PKY09888.1	Acaty_c1983	NDU44023.1	WP_028989635.1
AFE_1972	RNF58257.1	Acife_1703	OAP93109.1	BBF66749.1	QFX95766.1	PKY09886.1	Acaty_c1981	NDU44021.1	WP_028989633.1
AFE_1971	RNF58258.1	Acife_1704	OAP93110.1	BBF66748.1	QFX95767.1	PKY09885.1	Acaty_c1980	NDU44020.1	WP_051181082.1
AFE_1970	RNF58259.1	Acife_1705	OAP93111.1	BBF66747.1	QFX95768.1	PKY09884.1	Acaty_c1979	NDU44019.1	WP_028989632.1
AFE_1955	RNF61650.1	Acife_1740	OAP91252.1	BBF66732.1	QFX95782.1	PKY10067.1	Acaty_c1058	NDU44003.1	WP_028989754.1
AFE_1958	RNF61656.1	Acife_1743	OAP88136.1	BBF66735.1	QFX95779.1	PKY10096.1	Acaty_c1062	NDU44006.1	WP_162142984.1
AFE_2352	RNF68098.1	Acife_2398	OAP87660.1	BBF64205.1	QFX95394.1	PKY10708.1	Acaty_c0953	NDU43337.1	WP_028989507.1
AFE_2347	RNF59901.1	Acife_2393	OAP87664.1	BBF64199.1	QFX95399.1	PKY10712.1	Acaty_c0947	NDU43332.1	WP_028988996.1
AFE_2343	RNF59905.1	Acife_2389	OAP87679.1	BBF64195.1	QFX95402.1	PKY10716.1	Acaty_c2110	NDU43328.1	WP_028989025.1
AFE_2339	RNF59909.1	Acife_2385	OAP87682.1	BBF64191.1	QFX95406.1	PKY10721.1	Acaty_c2106	NDU43324.1	WP_028989992.1
AFE_2325	RNF62203.1	Acife_1052	OAP87410.1	BBF64182.1	QFX97160.1	PKY11550.1	Acaty_c0573	NDU42603.1	WP_028990593.1
AFE_2320	RNF76728.1	Acife_1058	OAP88444.1	BBF64177.1	QFX97155.1	PKY11556.1	Acaty_c0704	NDU42609.1	WP_038018698.1
AFE_2319	RNF76725.1	Acife_1059	OAP88445.1	BBF64176.1	QFX97154.1	PKY11557.1	Acaty_c0705	NDU42610.1	WP_028989210.1
AFE_2264	RNF58111.1	Acife_1068	OAP91344.1	BBF64156.1	QFX97132.1	PKY11403.1	Acaty_c0718	NDU42034.1	WP_028989074.1
AFE_2262	RNF58112.1	Acife_1070	OAP91346.1	BBF64154.1	QFX97130.1	PKY11405.1	Acaty_c0720	NDU42036.1	WP_028989077.1
AFE_2261	RNF58113.1	Acife_1071	OAP91351.1	BBF64153.1	QFX97129.1	PKY11406.1	Acaty_c0721	NDU42037.1	WP_028989078.1
AFE_2260	RNF58114.1	Acife_1072	OAP91347.1	BBF64152.1	QFX97128.1	PKY11407.1	Acaty_c0722	NDU42038.1	WP_028990345.1
AFE_3201	RNF65361.1	Acife_3188	OAP90386.1	BBF65387.1	QFX94615.1	PKY09590.1	Acaty_c0034	NDU41385.1	WP_028990122.1
AFE_3202	RNF65362.1	Acife_3189	OAP90366.1	BBF65386.1	QFX94614.1	PKY09565.1	Acaty_c0033	NDU41384.1	WP_028990121.1
AFE_3204	RNF65364.1	Acife_3191	OAP90368.1	BBF65384.1	QFX94612.1	PKY09563.1	Acaty_c0031	NDU41382.1	WP_028990119.1
AFE_3205	RNF65365.1	Acife_3192	OAP90369.1	BBF65383.1	QFX94611.1	PKY09562.1	Acaty_c0030	NDU41381.1	WP_028990118.1
AFE_3207	RNF65367.1	Acife_3194	OAP90371.1	BBF65381.1	QFX94609.1	PKY09560.1	Acaty_c0028	NDU41379.1	WP_028990116.1
AFE_3208	RNF65368.1	Acife_3195	OAP90372.1	BBF65380.1	QFX94608.1	PKY09559.1	Acaty_c0027	NDU41378.1	WP_028990115.1
AFE_3210	RNF65370.1	Acife_3197	OAP90374.1	BBF65378.1	QFX94606.1	PKY09589.1	Acaty_c0025	NDU41376.1	WP_162142994.1
AFE_3212	RNF65372.1	Acife_3199	OAP90387.1	BBF65376.1	QFX94604.1	PKY09556.1	Acaty_c0023	NDU41374.1	WP_028990111.1
AFE_3213	RNF65377.1	Acife_3200	OAP90375.1	BBF65375.1	QFX94603.1	PKY09555.1	Acaty_c0022	NDU41373.1	WP_038019410.1
AFE_3240	RNF63774.1	Acife_0172	OAP87187.1	BBF65332.1	QFX97711.1	PKY11041.1	Acaty_c0079	NDU42687.1	WP_038018805.1
AFE_3241	RNF63775.1	Acife_0173	OAP87186.1	BBF65331.1	QFX97710.1	PKY11042.1	Acaty_c0078	NDU42688.1	WP_028989702.1
AFE_3242	RNF63776.1	Acife_0174	OAP87185.1	BBF65330.1	QFX97709.1	PKY11043.1	Acaty_c0077	NDU42689.1	WP_038018802.1
AFE_3246	RNF63780.1	Acife_0182	OAP87224.1	BBF65326.1	TQN51869.1	PKY11047.1	Acaty_c0073	NDU42693.1	WP_155989771.1
AFE_3254	RNF63788.1	Acife_0190	OAP91202.1	BBF65318.1	QFX97696.1	PKY11067.1	Acaty_c0064	NDU42701.1	WP_051181115.1
AFE_3277	RNF59328.1	Acife_0220	OAP91174.1	BBF65292.1	QFX97680.1	PKY10975.1	Acaty_c2554	NDU42730.1	WP_155989809.1
AFE_3279	RNF59326.1	Acife_0222	OAP91173.1	BBF65290.1	QFX97678.1	PKY10977.1	Acaty_c2552	NDU42731.1	WP_028990199.1
AFE_3295	RNF58134.1	Acife_3253	OAP92866.1	BBF65274.1	QFX95041.1	PKY12140.1	Acaty_c0418	NDU41277.1	WP_028988656.1
AFE_3298	RNF59330.1	Acife_3256	OAP92869.1	BBF65271.1	QFX97749.1	PKY12270.1	Acaty_c2660	NDU42755.1	WP_028990204.1
AFE_3299	RNF59329.1	Acife_3257	OAP92870.1	BBF65270.1	QFX97750.1	PKY12269.1	Acaty_c2659	NDU42754.1	WP_028990203.1
AFE_3302	RNF62947.1	Acife_3260	OAP92872.1	BBF65267.1	TQN52121.1	PKY09513.1	Acaty_c2731	NDU41691.1	WP_028990288.1
AFE_3303	RNF62948.1	Acife_3261	OAP92873.1	BBF65266.1	QFX97811.1	PKY09584.1	Acaty_c2732	NDU41690.1	WP_028990289.1
AFE_3309	RNF62952.1	Acife_0001	OAP89472.1	BBF65262.1	QFX94564.1	PKY09518.1	Acaty_c0001	NDU41686.1	WP_081662723.1
AFE_0001	RNF62953.1	Acife_0002	OAP89473.1	BBF65261.1	QFX94565.1	PKY09520.1	Acaty_c0002	NDU41685.1	WP_028990102.1
AFE_0011	RNF64777.1	Acife_0007	OAP87764.1	BBF65240.1	QFX94570.1	PKY09526.1	Acaty_c0006	NDU41356.1	WP_028989283.1
AFE_0014	RNF64780.1	Acife_0010	OAP87607.1	BBF65237.1	QFX94573.1	PKY09529.1	Acaty_c0009	NDU41353.1	WP_028990668.1
AFE_0016	RNF64782.1	Acife_0012	OAP87609.1	BBF65234.1	QFX94575.1	PKY09531.1	Acaty_c0011	NDU41351.1	WP_028989889.1
AFE_0019	RNF64785.1	Acife_0015	OAP87613.1	BBF65231.1	QFX94578.1	PKY09534.1	Acaty_c0014	NDU41348.1	WP_028989884.1
AFE_0024	RNF64789.1	Acife_0020	OAP87355.1	BBF65226.1	QFX94583.1	PKY09539.1	Acaty_c0018	NDU41344.1	WP_051181257.1
AFE_0033	RNF76742.1	Acife_0154	OAP87494.1	BBF65171.1	TQN52108.1	PKY09503.1	Acaty_c2682	NDU41704.1	WP_028990106.1
AFE_0056	RNF67315.1	Acife_0147	OAP91739.1	BBF65148.1	QFX97767.1	PKY09599.1	Acaty_c2641	NDU42737.1	WP_028989589.1
AFE_0057	RNF67313.1	Acife_0146	OAP91740.1	BBF65147.1	QFX97765.1	PKY09597.1	Acaty_c2643	NDU42738.1	WP_051181062.1
AFE_0058	RNF67312.1	Acife_0145	OAP91741.1	BBF65146.1	QFX97764.1	PKY09596.1	Acaty_c2644	NDU42739.1	WP_081662648.1
AFE_0062	RNF67308.1	Acife_0141	OAP91773.1	BBF65142.1	QFX97761.1	PKY12284.1	Acaty_c2648	NDU42743.1	WP_028989582.1
AFE_3217	RNF64792.1	Acife_3204	OAP90378.1	BBF65371.1	QFX94592.1	PKY09553.1	Acaty_c0019	NDU41369.1	WP_028989876.1
AFE_3300	RNF59348.1	Acife_3258	OAP92871.1	BBF65269.1	QFX97751.1	PKY12285.1	Acaty_c2658	NDU42753.1	WP_028990202.1
AFE_0060	RNF67310.1	Acife_0143	OAP91772.1	BBF65144.1	QFX97763.1	PKY12283.1	Acaty_c2646	NDU42741.1	WP_028989584.1
AFE_2514	RNF68585.1	Acife_2433	OAP87522.1	BBF64257.1	QFX97208.1	PKY10680.1	Acaty_c2156	NDU43886.1	WP_051181778.1
AFE_2515	RNF68586.1	Acife_2434	OAP87521.1	BBF64258.1	QFX97209.1	PKY10679.1	Acaty_c2157	NDU43885.1	WP_028990647.1
AFE_2526	RNF63527.1	Acife_2447	OAP87510.1	BBF64268.1	QFX97220.1	PKY10669.1	Acaty_c2166	NDU43873.1	WP_028989169.1
AFE_2527	RNF63529.1	Acife_2449	OAP87508.1	BBF64270.1	QFX97222.1	PKY10667.1	Acaty_c2168	NDU43871.1	WP_028988896.1
AFE_2529	RNF63531.1	Acife_2450	OAP87507.1	BBF64271.1	QFX97223.1	PKY10666.1	Acaty_c2169	NDU43870.1	WP_028989323.1
AFE_2530	RNF63532.1	Acife_2451	OAP87506.1	BBF64272.1	QFX97224.1	PKY10665.1	Acaty_c2170	NDU43869.1	WP_028989324.1
AFE_2531	RNF63533.1	Acife_2452	OAP87505.1	BBF64273.1	QFX97225.1	PKY10664.1	Acaty_c2171	NDU43868.1	WP_028989325.1
AFE_2537	RNF68351.1	Acife_2458	OAP91014.1	BBF64279.1	QFX97233.1	PKY10658.1	Acaty_c2177	NDU43862.1	WP_028989332.1
AFE_2542	RNF68347.1	Acife_2463	OAP91018.1	BBF64284.1	QFX97239.1	PKY10653.1	Acaty_c2182	NDU43857.1	WP_028989337.1
AFE_2543	RNF68346.1	Acife_2464	OAP91019.1	BBF64285.1	QFX97240.1	PKY10652.1	Acaty_c2183	NDU43856.1	WP_028989339.1
AFE_2549	RNF68340.1	Acife_2470	OAP91025.1	BBF64291.1	QFX97245.1	PKY10646.1	Acaty_c2189	NDU43850.1	WP_028989345.1
AFE_2557	RNF67888.1	Acife_2478	OAP87446.1	BBF64299.1	QFX97253.1	PKY10639.1	Acaty_c2197	NDU43812.1	WP_028989353.1
AFE_2558	RNF67889.1	Acife_2479	OAP87447.1	BBF64300.1	TQN51363.1	PKY10638.1	Acaty_c2198	NDU43813.1	WP_028989354.1
AFE_2560	RNF67894.1	Acife_2484	OAP87452.1	BBF64302.1	QFX97258.1	PKY10633.1	Acaty_c2203	NDU43818.1	WP_028989359.1
AFE_2567	RNF67577.1	Acife_2500	OAP93547.1	BBF64310.1	QFX97273.1	PKY10620.1	Acaty_c2219	NDU43827.1	WP_051180759.1
AFE_2569	RNF67579.1	Acife_2502	OAP93545.1	BBF64312.1	QFX97275.1	PKY10618.1	Acaty_c2221	NDU43829.1	WP_155989731.1
AFE_2576	RNF67584.1	Acife_2510	OAP93538.1	BBF64319.1	QFX97282.1	PKY10611.1	Acaty_c2228	NDU43836.1	WP_028990161.1
AFE_2578	RNF76732.1	Acife_2512	OAP93536.1	BBF64321.1	QFX97284.1	PKY10609.1	Acaty_c2230	NDU43838.1	WP_028990159.1
AFE_2580	RNF76734.1	Acife_2513	OAP93535.1	BBF64322.1	QFX97285.1	PKY10608.1	Acaty_c2231	NDU43839.1	WP_028990156.1
AFE_2582	RNF76758.1	Acife_2515	OAP93533.1	BBF64324.1	TQN51397.1	PKY10606.1	Acaty_c2233	NDU43841.1	WP_028990154.1
AFE_2583	RNF76756.1	Acife_2517	OAP93531.1	BBF64326.1	QFX97288.1	PKY10604.1	Acaty_c2234	NDU43843.1	WP_028990151.1
AFE_2589	RNF70142.1	Acife_2523	OAP93526.1	BBF64332.1	QFX97294.1	PKY10597.1	Acaty_c2242	NDU43805.1	WP_028989794.1
AFE_2590	RNF70141.1	Acife_2524	OAP93525.1	BBF64333.1	QFX97295.1	PKY10596.1	Acaty_c2243	NDU43804.1	WP_028989795.1
AFE_2608	RNF58797.1	Acife_2533	OAP90952.1	BBF64347.1	QFX95092.1	PKY11810.1	Acaty_c2404	NDU43272.1	WP_028989714.1
AFE_2611	RNF58794.1	Acife_2536	OAP90949.1	BBF64350.1	QFX95089.1	PKY11807.1	Acaty_c2401	NDU43275.1	WP_028989717.1
AFE_2613	RNF58806.1	Acife_2538	OAP90947.1	BBF64352.1	QFX95087.1	PKY11877.1	Acaty_c2399	NDU43277.1	WP_028989719.1
AFE_2617	RNF58790.1	Acife_2541	OAP90944.1	BBF64354.1	QFX95084.1	PKY11803.1	Acaty_c2395	NDU43280.1	WP_028989722.1
AFE_2618	RNF58789.1	Acife_2542	OAP90943.1	BBF64355.1	QFX95083.1	PKY11802.1	Acaty_c2394	NDU43281.1	WP_028989723.1
AFE_2619	RNF58788.1	Acife_2543	OAP90942.1	BBF64356.1	QFX95082.1	PKY11801.1	Acaty_c2393	NDU43282.1	WP_028989724.1
AFE_2621	RNF58786.1	Acife_2545	OAP90940.1	BBF64358.1	QFX95080.1	PKY11799.1	Acaty_c2391	NDU43284.1	WP_028989726.1
AFE_2627	RNF58780.1	Acife_2551	OAP90934.1	BBF64365.1	QFX95074.1	PKY11794.1	Acaty_c2385	NDU43290.1	WP_028989732.1
AFE_2628	RNF58779.1	Acife_2552	OAP90933.1	BBF64366.1	QFX95073.1	PKY11793.1	Acaty_c2384	NDU43291.1	WP_028989733.1
AFE_2635	RNF58805.1	Acife_2558	OAP90927.1	BBF64373.1	QFX95067.1	PKY11787.1	Acaty_c2376	NDU43297.1	WP_081662670.1
AFE_2660	RNF60754.1	Acife_0597	OAP91419.1	BBF64403.1	QFX97382.1	PKY10874.1	Acaty_c2343	NDU43723.1	WP_028988818.1
AFE_2661	RNF60764.1	Acife_0596	OAP91420.1	BBF64404.1	QFX97383.1	PKY10873.1	Acaty_c2344	NDU43724.1	WP_028988817.1
AFE_2666	RNF60759.1	Acife_0591	OAP91425.1	BBF64409.1	QFX97388.1	PKY10868.1	Acaty_c2349	NDU43729.1	WP_028990262.1
AFE_2670	RNF60761.1	Acife_0588	OAP91428.1	BBF64413.1	QFX97391.1	PKY10866.1	Acaty_c2352	NDU43732.1	WP_028989267.1
AFE_2674	RNF62301.1	Acife_0584	OAP91432.1	BBF64417.1	QFX97396.1	PKY11681.1	Acaty_c0435	NDU43736.1	WP_028989288.1
AFE_2675	RNF62300.1	Acife_0583	OAP91433.1	BBF64418.1	QFX97397.1	PKY11680.1	Acaty_c0434	NDU43737.1	WP_028989287.1
AFE_2678	RNF62306.1	Acife_0580	OAP91436.1	BBF64421.1	QFX97403.1	PKY11675.1	Acaty_c0411	NDU43740.1	WP_028989282.1
AFE_2682	RNF62295.1	Acife_0577	OAP90317.1	BBF64424.1	QFX97405.1	PKY11673.1	Acaty_c0408	NDU43743.1	WP_028989276.1
AFE_2736	RNF58772.1	Acife_0572	OAP88441.1	BBF64471.1	QFX97424.1	PKY10860.1	Acaty_c0449	NDU43579.1	WP_038018880.1
AFE_2739	RNF58769.1	Acife_0569	OAP88438.1	BBF64474.1	QFX97426.1	PKY10857.1	Acaty_c0326	NDU43582.1	WP_028989675.1
AFE_2747	RNF58763.1	Acife_0562	OAP91039.1	BBF64481.1	QFX97433.1	PKY10851.1	Acaty_c0506	NDU41515.1	WP_038019491.1
AFE_2748	RNF58762.1	Acife_0561	OAP91040.1	BBF64482.1	QFX97434.1	PKY10889.1	Acaty_c0505	NDU41516.1	WP_028990191.1
AFE_2752	RNF58758.1	Acife_0557	OAP91044.1	BBF64486.1	QFX97438.1	PKY10848.1	Acaty_c0500	NDU41519.1	WP_028988674.1
AFE_2754	RNF58804.1	Acife_0555	OAP91046.1	BBF64488.1	QFX97440.1	PKY10846.1	Acaty_c0498	NDU41521.1	WP_028988670.1
AFE_2755	RNF58756.1	Acife_0554	OAP91047.1	BBF64489.1	QFX97441.1	PKY10845.1	Acaty_c0497	NDU41522.1	WP_038017370.1
AFE_2757	RNF58755.1	Acife_0553	OAP91048.1	BBF64490.1	QFX97442.1	PKY10844.1	Acaty_c0496	NDU41523.1	WP_028988668.1
AFE_2756	RNF58754.1	Acife_0552	OAP91049.1	BBF64491.1	QFX97443.1	PKY10843.1	Acaty_c0495	NDU41524.1	WP_155989685.1
AFE_2758	RNF58753.1	Acife_0551	OAP91050.1	BBF64492.1	QFX97444.1	PKY10842.1	Acaty_c0494	NDU41525.1	WP_028988667.1
AFE_2760	RNF58751.1	Acife_0549	OAP91052.1	BBF64494.1	QFX97446.1	PKY10840.1	Acaty_c0492	NDU41527.1	WP_038017366.1
AFE_2764	RNF58750.1	Acife_0545	OAP91056.1	BBF64497.1	QFX97450.1	PKY10837.1	Acaty_c0487	NDU41531.1	WP_028988662.1
AFE_2766	RNF58749.1	Acife_0544	OAP91057.1	BBF64498.1	QFX97451.1	PKY10836.1	Acaty_c0485	NDU41532.1	WP_028988661.1
AFE_2817	RNF62288.1	Acife_0332	OAP91064.1	BBF64552.1	QFX97467.1	PKY10829.1	Acaty_c0261	NDU41413.1	WP_028990798.1
AFE_2819	RNF62286.1	Acife_0330	OAP91066.1	BBF64554.1	QFX97469.1	PKY10828.1	Acaty_c0264	NDU41415.1	WP_028990796.1
AFE_2823	RNF62283.1	Acife_0327	OAP91069.1	BBF64557.1	QFX97472.1	PKY10825.1	Acaty_c0267	NDU41418.1	WP_028990793.1
AFE_2832	RNF58089.1	Acife_0318	OAP87396.1	BBF64566.1	QFX97481.1	PKY10817.1	Acaty_c0275	NDU41427.1	WP_028990520.1
AFE_2834	RNF58092.1	Acife_0316	OAP88414.1	BBF64568.1	TQN51646.1	PKY10814.1	Acaty_c0364	NDU41430.1	WP_028989762.1
AFE_2836	RNF58095.1	Acife_0314	OAP88412.1	BBF64570.1	QFX97485.1	PKY10884.1	Acaty_c0366	NDU41432.1	WP_028989564.1
AFE_2841	RNF58099.1	Acife_0310	OAP87648.1	BBF64574.1	QFX97489.1	PKY10809.1	Acaty_c0543	NDU41436.1	WP_051181039.1
AFE_2842	RNF58100.1	Acife_0309	OAP87649.1	BBF64575.1	QFX97490.1	PKY10808.1	Acaty_c0544	NDU41437.1	WP_028988894.1
AFE_2847	RNF64013.1	Acife_0299	OAP87653.1	BBF64579.1	QFX97496.1	PKY10800.1	Acaty_c0648	NDU41441.1	WP_028989799.1
AFE_2852	RNF67687.1	Acife_0293	OAP87659.1	BBF64585.1	QFX97502.1	PKY10793.1	Acaty_c0581	NDU41447.1	WP_028990396.1
AFE_2855	RNF67689.1	Acife_0290	OAP91095.1	BBF64588.1	QFX97505.1	PKY10791.1	Acaty_c0578	NDU41450.1	WP_028990399.1
AFE_2899	RNF67703.1	Acife_0259	OAP87307.1	BBF64631.1	QFX97534.1	PKY10778.1	Acaty_c0693	NDU41552.1	WP_028989774.1
AFE_2901	RNF59892.1	Acife_0257	OAP87293.1	BBF64633.1	QFX97536.1	PKY10776.1	Acaty_c1694	NDU41554.1	WP_028989449.1
AFE_2948	RNF62940.1	Acife_0094	OAP92231.1	BBF64680.1	QFX97804.1	PKY09582.1	Acaty_c2675	NDU41699.1	WP_028989440.1
AFE_2953	RNF62945.1	Acife_0089	OAP92236.1	BBF64685.1	QFX95420.1	PKY09510.1	Acaty_c2670	NDU41694.1	WP_028989435.1
AFE_2954	RNF62946.1	Acife_0088	OAP92237.1	BBF64686.1	QFX97809.1	PKY09511.1	Acaty_c2669	NDU41693.1	WP_028989434.1
AFE_2955	RNF65935.1	Acife_2890	OAP87485.1	BBF64687.1	QFX94761.1	PKY12185.1	Acaty_c0290	NDU41602.1	WP_028989362.1
AFE_2959	RNF65933.1	Acife_2893	OAP87483.1	BBF64691.1	TQN49817.1	PKY12181.1	Acaty_c0431	NDU41606.1	WP_028990178.1
AFE_3018	RNF65930.1	Acife_2896	OAP87481.1	BBF64746.1	QFX94754.1	PKY12178.1	Acaty_c0428	NDU41609.1	WP_028990175.1
AFE_3022	RNF60327.1	Acife_2900	OAP87479.1	BBF64750.1	QFX94751.1	PKY12243.1	Acaty_c0402	NDU41613.1	WP_028990172.1
AFE_3024	RNF60321.1	Acife_2902	OAP87477.1	BBF64752.1	QFX94749.1	PKY12241.1	Acaty_c0400	NDU41615.1	WP_028990170.1
AFE_3025	RNF60320.1	Acife_2903	OAP87476.1	BBF64753.1	QFX94748.1	PKY12240.1	Acaty_c0399	NDU41616.1	WP_028990169.1
AFE_3027	RNF60318.1	Acife_2905	OAP87474.1	BBF64755.1	QFX94746.1	PKY12249.1	Acaty_c0397	NDU41618.1	WP_051181398.1
AFE_3032	RNF60312.1	Acife_2911	OAP87468.1	BBF64761.1	QFX94740.1	PKY12233.1	Acaty_c0391	NDU41624.1	WP_051180761.1
AFE_3038	RNF65944.1	Acife_2917	OAP93073.1	BBF64768.1	QFX94735.1	PKY12228.1	Acaty_c0385	NDU41630.1	WP_028988610.1
AFE_3039	RNF65945.1	Acife_2918	OAP93074.1	BBF64769.1	QFX94734.1	PKY12227.1	Acaty_c0384	NDU41631.1	WP_028988609.1
AFE_3040	RNF65946.1	Acife_2919	OAP93075.1	BBF64770.1	QFX94733.1	PKY12226.1	Acaty_c0383	NDU41632.1	WP_028988608.1
AFE_3042	RNF66598.1	Acife_2921	OAP93077.1	BBF64772.1	QFX94731.1	PKY12224.1	Acaty_c0381	NDU41634.1	WP_028988606.1
AFE_3043	RNF66597.1	Acife_2922	OAP93078.1	BBF64773.1	QFX94730.1	PKY12223.1	Acaty_c0380	NDU41635.1	WP_028988605.1
AFE_3044	RNF66596.1	Acife_2923	OAP93079.1	BBF64774.1	QFX94729.1	PKY12222.1	Acaty_c0379	NDU41636.1	WP_028988604.1
AFE_3048	RNF66592.1	Acife_2927	OAP93083.1	BBF64778.1	QFX94725.1	PKY12219.1	Acaty_c0375	NDU41640.1	WP_028988600.1
AFE_3049	RNF66591.1	Acife_2928	OAP93084.1	BBF64779.1	QFX94724.1	PKY12218.1	Acaty_c0374	NDU41641.1	WP_051180653.1
AFE_3062	RNF66585.1	Acife_2943	OAP93012.1	BBF64792.1	TQN49771.1	PKY11105.1	Acaty_c0297	NDU43508.1	WP_028989682.1
AFE_3063	RNF66583.1	Acife_3076	OAP93005.1	BBF64793.1	QFX94715.1	PKY11104.1	Acaty_c0298	NDU43509.1	WP_028989685.1
AFE_3064	RNF66582.1	Acife_3077	OAP93004.1	BBF64794.1	QFX94714.1	PKY11103.1	Acaty_c0299	NDU43510.1	WP_028989686.1
AFE_3065	RNF66581.1	Acife_3078	OAP93003.1	BBF64795.1	QFX94713.1	PKY11102.1	Acaty_c0300	NDU43511.1	WP_038020048.1
AFE_3067	RNF66580.1	Acife_3079	OAP93002.1	BBF64796.1	QFX94712.1	PKY11101.1	Acaty_c0301	NDU43512.1	WP_155989873.1
AFE_3069	RNF76711.1	Acife_3081	OAP93000.1	BBF64798.1	QFX94709.1	PKY11098.1	Acaty_c0307	NDU43514.1	WP_028989307.1
AFE_3070	RNF76710.1	Acife_3082	OAP93011.1	BBF64799.1	QFX94708.1	PKY11097.1	Acaty_c0308	NDU43515.1	WP_028989306.1
AFE_3074	RNF59314.1	Acife_3086	OAP92997.1	BBF64803.1	QFX94699.1	PKY11088.1	Acaty_c0469	NDU43519.1	WP_028990533.1
AFE_3075	RNF59315.1	Acife_3087	OAP92996.1	BBF64804.1	QFX94698.1	PKY11087.1	Acaty_c0470	NDU43520.1	WP_028990534.1
AFE_3085	RNF67323.1	Acife_3092	OAP92663.1	BBF65408.1	QFX94677.1	PKY09490.1	Acaty_c2633	NDU42345.1	WP_028990481.1
AFE_3089	RNF59724.1	Acife_3095	OAP92655.1	BBF65406.1	QFX94676.1	PKY09488.1	Acaty_c2566	NDU42347.1	WP_028989747.1
AFE_3093	RNF59733.1	Acife_3098	OAP92656.1	BBF65403.1	QFX94671.1	PKY09481.1	Acaty_c2561	NDU42351.1	WP_081662586.1
AFE_3097	RNF59738.1	Acife_3102	OAP92660.1	BBF65399.1	QFX94667.1	PKY09477.1	Acaty_c2557	NDU42355.1	WP_028990062.1
AFE_3120	RNF58791.1	Acife_2540	OAP90945.1	BBF65192.1	QFX95085.1	PKY11804.1	Acaty_c2396	NDU43279.1	WP_028989721.1
AFE_2676	RNF62299.1	Acife_0582	OAP91434.1	BBF64419.1	QFX97398.1	PKY11679.1	Acaty_c0433	NDU43738.1	WP_155989747.1
AFE_2945	RNF59715.1	Acife_0097	OAP87706.1	BBF64677.1	QFX97601.1	PKY10954.1	Acaty_c0281	NDU41599.1	WP_028990572.1
AFE_3029	RNF60316.1	Acife_2907	OAP87472.1	BBF64757.1	QFX94744.1	PKY12237.1	Acaty_c0395	NDU41620.1	WP_028990166.1
AFE_3031	RNF60313.1	Acife_2910	OAP87469.1	BBF64760.1	QFX94741.1	PKY12234.1	Acaty_c0392	NDU41623.1	WP_038017819.1
AFE_1691	RNF59203.1	Acife_3145	OAP93434.1	BBF66262.1	QFX96943.1	PKY10357.1	Acaty_c0908	NDU42105.1	WP_028990364.1
AFE_1687	RNF59199.1	Acife_3141	OAP87538.1	BBF66257.1	QFX96940.1	PKY10361.1	Acaty_c0912	NDU42101.1	WP_028990361.1
AFE_2362	RNF68396.1	Acife_2413	OAP88488.1	BBF64215.1	QFX97189.1	PKY10697.1	Acaty_c1494	NDU43914.1	WP_028988694.1
AFE_2364	RNF68398.1	Acife_2415	OAP88489.1	BBF64217.1	QFX97191.1	PKY10695.1	Acaty_c1496	NDU43912.1	WP_081662501.1
AFE_2365	RNF68399.1	Acife_2416	OAP88490.1	BBF64218.1	QFX97192.1	PKY10694.1	Acaty_c1497	NDU43911.1	WP_028988697.1
AFE_2367	RNF68401.1	Acife_2418	OAP88492.1	BBF64220.1	QFX97194.1	PKY10693.1	Acaty_c1499	NDU43909.1	WP_028988699.1
AFE_2368	RNF68402.1	Acife_2419	OAP88493.1	BBF64221.1	QFX97195.1	PKY10692.1	Acaty_c1500	NDU43908.1	WP_028988700.1
AFE_2384	RNF68405.1	Acife_2423	OAP87531.1	BBF64224.1	QFX97198.1	PKY10689.1	Acaty_c1504	NDU43896.1	WP_028988726.1
AFE_2386	RNF68407.1	Acife_2425	OAP87529.1	BBF64226.1	QFX97200.1	PKY10687.1	Acaty_c1506	NDU43894.1	WP_028988728.1
AFE_2388	RNF68579.1	Acife_2427	OAP87527.1	BBF64228.1	QFX97202.1	PKY10685.1	Acaty_c1508	NDU43892.1	WP_038017405.1
AFE_2389	RNF68580.1	Acife_2428	OAP87526.1	BBF64229.1	QFX97203.1	PKY10684.1	Acaty_c1509	NDU43891.1	WP_028988733.1
AFE_2390	RNF68581.1	Acife_2429	OAP87525.1	BBF64230.1	QFX97204.1	PKY10683.1	Acaty_c1510	NDU43890.1	WP_051180675.1
AFE_1892	RNF60445.1	Acife_1429	OAP87986.1	BBF66643.1	QFX96335.1	PKY10126.1	Acaty_c0985	NDU41736.1	WP_028989280.1
AFE_1884	RNF60460.1	Acife_1421	OAP87994.1	BBF66635.1	QFX95422.1	PKY09957.1	Acaty_c1541	NDU43045.1	WP_028990727.1
AFE_1876	RNF57790.1	Acife_1413	OAP90041.1	BBF66627.1	QFX95416.1	PKY09950.1	Acaty_c1973	NDU43037.1	WP_028989623.1
AFE_1875	RNF57791.1	Acife_1412	OAP90040.1	BBF66626.1	QFX95415.1	PKY09949.1	Acaty_c1974	NDU43036.1	WP_028989625.1
AFE_1868	RNF57799.1	Acife_1407	OAP90036.1	BBF66619.1	QFX95410.1	PKY09946.1	Acaty_c1473	NDU43031.1	WP_038017397.1
AFE_1861	RNF70143.1	Acife_2521	OAP93528.1	BBF65860.1	TQN51403.1	PKY10600.1	Acaty_c2239	NDU43807.1	WP_028990031.1
AFE_1827	RNF61685.1	Acife_1999	OAP92031.1	BBF66578.1	QFX96606.1	PKY11295.1	Acaty_c1103	NDU42974.1	WP_162142959.1
AFE_1825	RNF61698.1	Acife_2001	OAP92033.1	BBF66576.1	QFX96608.1	PKY11293.1	Acaty_c1101	NDU42972.1	WP_028990077.1
AFE_1778	RNF67630.1	Acife_2039	OAP92795.1	BBF66350.1	QFX95564.1	PKY11202.1	Acaty_c1284	NDU43442.1	WP_028988939.1
AFE_1771	RNF67635.1	Acife_2046	OAP92801.1	BBF66343.1	QFX95556.1	PKY11303.1	Acaty_c1278	NDU43449.1	WP_051181131.1
AFE_1770	RNF67636.1	Acife_2047	OAP92802.1	BBF66342.1	QFX95555.1	PKY11302.1	Acaty_c1277	NDU43450.1	WP_028989748.1
AFE_1760	RNF67965.1	Acife_2054	OAP92807.1	BBF66334.1	QFX95550.1	PKY11298.1	Acaty_c1271	NDU43457.1	WP_038017662.1
AFE_1468	RNF62866.1	Acife_1610	OAP93585.1	BBF66073.1	QFX95737.1	PKY09911.1	Acaty_c1403	NDU43948.1	WP_028989321.1
AFE_1466	RNF59528.1	Acife_1318	OAP91614.1	BBF66071.1	QFX96353.1	PKY10254.1	Acaty_c1405	NDU42124.1	WP_038017651.1
AFE_1457	RNF59627.1	Acife_1309	OAP88521.1	BBF66062.1	TQN50563.1	PKY10247.1	Acaty_c0837	NDU42131.1	WP_028990706.1
AFE_1455	RNF59625.1	Acife_1307	OAP88523.1	BBF66060.1	QFX96362.1	PKY10271.1	Acaty_c0835	NDU42133.1	WP_038020161.1
AFE_1454	RNF59624.1	Acife_1306	OAP88524.1	BBF66059.1	QFX96363.1	PKY10245.1	Acaty_c0834	NDU42134.1	WP_051181730.1
AFE_1453	RNF59623.1	Acife_1305	OAP88525.1	BBF66058.1	QFX96364.1	PKY10244.1	Acaty_c0833	NDU42135.1	WP_028990703.1
AFE_1448	RNF59618.1	Acife_1300	OAP88530.1	BBF66053.1	QFX96369.1	PKY10239.1	Acaty_c0828	NDU42140.1	WP_081662842.1
AFE_1446	RNF59616.1	Acife_1298	OAP88532.1	BBF66051.1	QFX96371.1	PKY10237.1	Acaty_c0826	NDU42142.1	WP_028990697.1
AFE_1445	RNF59615.1	Acife_1297	OAP88533.1	BBF66050.1	QFX96372.1	PKY10236.1	Acaty_c0825	NDU42143.1	WP_028990696.1
AFE_1444	RNF59614.1	Acife_1296	OAP88534.1	BBF66049.1	QFX96373.1	PKY10235.1	Acaty_c0824	NDU42144.1	WP_028990695.1
AFE_1440	RNF59606.1	Acife_1292	OAP89076.1	BBF66046.1	QFX96376.1	PKY10232.1	Acaty_c0821	NDU42148.1	WP_038018099.1
AFE_1439	RNF59605.1	Acife_1291	OAP89075.1	BBF66045.1	QFX96377.1	PKY10231.1	Acaty_c0820	NDU42149.1	WP_028989204.1
AFE_1433	RNF59719.1	Acife_1285	OAP87213.1	BBF66039.1	QFX96380.1	PKY10228.1	Acaty_c1683	NDU42155.1	WP_051181468.1
AFE_1422	RNF62958.1	Acife_0005	OAP89476.1	BBF66027.1	QFX94568.1	PKY09523.1	Acaty_c1114	NDU41682.1	WP_028989619.1
AFE_1401	RNF58268.1	Acife_1758	OAP88577.1	BBF66011.1	QFX95465.1	PKY09997.1	Acaty_c2139	NDU42018.1	WP_028989960.1
AFE_1400	RNF58267.1	Acife_1759	OAP88578.1	BBF66010.1	QFX95464.1	PKY09996.1	Acaty_c2140	NDU42017.1	WP_051181314.1
AFE_1398	RNF58229.1	Acife_1761	OAP88580.1	BBF66008.1	QFX95462.1	PKY09994.1	Acaty_c2142	NDU42015.1	WP_028989957.1
AFE_1397	RNF58228.1	Acife_1762	OAP89566.1	BBF66007.1	QFX95461.1	PKY09993.1	Acaty_c2143	NDU42014.1	WP_028989956.1
AFE_0992	RNF58244.1	Acife_1772	OAP89558.1	BBF65984.1	QFX95453.1	PKY09983.1	Acaty_c1940	NDU41993.1	WP_155989762.1
AFE_0991	RNF58243.1	Acife_1773	OAP89557.1	BBF65983.1	QFX95452.1	PKY09982.1	Acaty_c1941	NDU41992.1	WP_038020183.1
AFE_0987	RNF66472.1	Acife_1777	OAP89554.1	BBF65979.1	TQN52215.1	PKY09979.1	Acaty_c1944	NDU41989.1	WP_028990678.1
AFE_0985	RNF68317.1	Acife_1779	OAP89552.1	BBF65977.1	QFX95447.1	PKY09977.1	Acaty_c0901	NDU41987.1	WP_028989628.1
AFE_0980	RNF67963.1	Acife_1787	OAP87314.1	BBF65971.1	QFX95439.1	PKY09972.1	Acaty_c0892	NDU41979.1	WP_028990023.1
AFE_0979	RNF67967.1	Acife_1788	OAP87315.1	BBF65970.1	QFX95438.1	PKY09971.1	Acaty_c0891	NDU41978.1	WP_028990024.1
AFE_0977	RNF67960.1	Acife_1789	OAP87316.1	BBF65968.1	TQN52203.1	PKY09970.1	Acaty_c0889	NDU41977.1	WP_028988887.1
AFE_0976	RNF67959.1	Acife_1790	OAP87317.1	BBF65967.1	QFX95437.1	PKY09969.1	Acaty_c0888	NDU41976.1	WP_028988886.1
AFE_0975	RNF67958.1	Acife_1791	OAP87318.1	BBF65966.1	QFX95436.1	PKY09968.1	Acaty_c0887	NDU41975.1	WP_028988885.1
AFE_0973	RNF62223.1	Acife_1792	OAP87336.1	BBF65965.1	QFX95435.1	PKY10085.1	Acaty_c0886	NDU41974.1	WP_162142993.1
AFE_0962	RNF62228.1	Acife_1797	OAP87323.1	BBF65961.1	QFX95686.1	PKY11134.1	Acaty_c2116	NDU41930.1	WP_051181592.1
AFE_0960	RNF62245.1	Acife_1799	OAP87325.1	BBF65959.1	QFX95684.1	PKY11161.1	Acaty_c2118	NDU41928.1	WP_038019938.1
AFE_0934	RNF68122.1	Acife_1830	OAP87567.1	BBF65933.1	QFX95661.1	PKY11172.1	Acaty_c1434	NDU43417.1	WP_028990554.1
AFE_0926	RNF64205.1	Acife_1837	OAP91089.1	BBF65926.1	QFX95655.1	PKY11167.1	Acaty_c1442	NDU43424.1	WP_028990694.1
AFE_0925	RNF64204.1	Acife_1838	OAP91090.1	BBF65925.1	QFX95654.1	PKY11166.1	Acaty_c1443	NDU43425.1	WP_028990693.1
AFE_0923	RNF75559.1	Acife_1840	OAP91092.1	BBF65923.1	QFX95652.1	PKY11177.1	Acaty_c1445	NDU43427.1	WP_028990687.1
AFE_0912	RNF59389.1	Acife_1403	OAP87243.1	BBF65915.1	QFX96618.1	PKY11371.1	Acaty_c1168	NDU43027.1	WP_028988837.1
AFE_0909	RNF59415.1	Acife_1400	OAP87239.1	BBF65912.1	QFX96621.1	PKY11343.1	Acaty_c1165	NDU43024.1	WP_028988834.1
AFE_0908	RNF59392.1	Acife_1399	OAP87238.1	BBF65911.1	QFX96622.1	PKY11342.1	Acaty_c1164	NDU43023.1	WP_038019364.1
AFE_0905	RNF59395.1	Acife_1396	OAP87236.1	BBF65908.1	QFX96625.1	PKY11339.1	Acaty_c1161	NDU43020.1	WP_028990089.1
AFE_0899	RNF59401.1	Acife_1391	OAP87231.1	BBF65903.1	QFX96630.1	PKY11334.1	Acaty_c1156	NDU43015.1	WP_028990085.1
AFE_0898	RNF59402.1	Acife_1390	OAP87230.1	BBF65902.1	QFX96631.1	PKY11333.1	Acaty_c1155	NDU43014.1	WP_028990084.1
AFE_0854	RNF68133.1	Acife_1364	OAP91600.1	BBF65871.1	QFX97069.1	PKY11466.1	Acaty_c1650	NDU42793.1	WP_028990070.1
AFE_0853	RNF68132.1	Acife_1363	OAP91601.1	BBF65870.1	QFX97070.1	PKY11465.1	Acaty_c1651	NDU42794.1	WP_038019353.1
AFE_0852	RNF68131.1	Acife_1362	OAP91602.1	BBF65869.1	QFX97071.1	PKY11464.1	Acaty_c1652	NDU42795.1	WP_028990068.1
AFE_0851	RNF68130.1	Acife_1361	OAP91603.1	BBF65868.1	QFX97072.1	PKY11463.1	Acaty_c1653	NDU42796.1	WP_028990067.1
AFE_0850	RNF68127.1	Acife_1360	OAP91604.1	BBF65867.1	QFX97073.1	PKY11462.1	Acaty_c1655	NDU42797.1	WP_028990715.1
AFE_0756	RNF59525.1	Acife_1604	OAP93579.1	BBF65771.1	QFX95728.1	PKY09854.1	Acaty_c1449	NDU43944.1	WP_051180731.1
AFE_0752	RNF59527.1	Acife_1602	OAP93577.1	BBF65768.1	QFX95723.1	PKY09858.1	Acaty_c1451	NDU43942.1	WP_028988903.1
AFE_0750	RNF67956.1	Acife_2149	OAP93396.1	BBF65765.1	QFX97085.1	PKY11449.1	Acaty_c1513	NDU41791.1	WP_038020134.1
AFE_0745	RNF67952.1	Acife_2153	OAP93400.1	BBF65761.1	QFX97089.1	PKY11445.1	Acaty_c1517	NDU41795.1	WP_081662815.1
AFE_0743	RNF67625.1	Acife_2155	OAP93402.1	BBF65759.1	QFX97091.1	PKY11443.1	Acaty_c1519	NDU41797.1	WP_028989593.1
AFE_0738	RNF72404.1	Acife_2159	OAP93405.1	BBF65755.1	QFX97095.1	PKY11439.1	Acaty_c1523	NDU41801.1	WP_028988946.1
AFE_0736	RNF72406.1	Acife_2161	OAP93407.1	BBF65753.1	QFX97097.1	PKY11437.1	Acaty_c1525	NDU41803.1	WP_028988948.1
AFE_0734	RNF70640.1	Acife_2163	OAP93409.1	BBF65751.1	QFX97099.1	PKY11435.1	Acaty_c1527	NDU41805.1	WP_028988950.1
AFE_0731	RNF70643.1	Acife_2166	OAP93412.1	BBF65749.1	TQN51179.1	PKY11432.1	Acaty_c1530	NDU41808.1	WP_155989718.1
AFE_0729	RNF57746.1	Acife_2168	OAP93414.1	BBF65746.1	QFX97103.1	PKY11430.1	Acaty_c1532	NDU41810.1	WP_028988956.1
AFE_0726	RNF57749.1	Acife_2171	OAP93416.1	BBF65743.1	QFX97106.1	PKY11428.1	Acaty_c1535	NDU41813.1	WP_051180754.1
AFE_0725	RNF57750.1	Acife_2172	OAP93417.1	BBF65742.1	QFX97107.1	PKY11427.1	Acaty_c1085	NDU42257.1	WP_028990310.1
AFE_0724	RNF57751.1	Acife_2173	OAP93418.1	BBF65741.1	QFX97108.1	PKY11426.1	Acaty_c1084	NDU42256.1	WP_038019677.1
AFE_0680	RNF60575.1	Acife_1106	OAP91683.1	BBF65702.1	QFX96382.1	PKY10227.1	Acaty_c0817	NDU42158.1	WP_028988919.1
AFE_0679	RNF60574.1	Acife_1105	OAP91682.1	BBF65701.1	TQN50586.1	PKY10226.1	Acaty_c0816	NDU42159.1	WP_028988918.1
AFE_0678	RNF60573.1	Acife_1104	OAP91681.1	BBF65700.1	QFX96383.1	PKY10225.1	Acaty_c0815	NDU42160.1	WP_028988917.1
AFE_0675	RNF60570.1	Acife_1101	OAP91678.1	BBF65697.1	QFX96386.1	PKY10222.1	Acaty_c0812	NDU42163.1	WP_028988914.1
AFE_0673	RNF60568.1	Acife_1099	OAP91713.1	BBF65695.1	QFX96388.1	PKY10220.1	Acaty_c0810	NDU42165.1	WP_081662533.1
AFE_0672	RNF60567.1	Acife_1098	OAP91676.1	BBF65694.1	QFX96389.1	PKY10219.1	Acaty_c0809	NDU42166.1	WP_038017671.1
AFE_0667	RNF60563.1	Acife_1137	OAP87388.1	BBF65689.1	TQN50598.1	PKY10215.1	Acaty_c0804	NDU42173.1	WP_028990675.1
AFE_0659	RNF77026.1	Acife_1129	OAP91704.1	BBF65680.1	QFX96401.1	PKY10207.1	Acaty_c0796	NDU42189.1	WP_028989071.1
AFE_0658	RNF77027.1	Acife_1128	OAP91703.1	BBF65679.1	QFX96402.1	PKY10269.1	Acaty_c0795	NDU42190.1	WP_028989072.1
AFE_0657	RNF77517.1	Acife_1127	OAP91702.1	BBF65678.1	QFX96403.1	PKY10206.1	Acaty_c0794	NDU42191.1	WP_028989073.1
AFE_0652	RNF60914.1	Acife_1122	OAP91697.1	BBF65674.1	QFX96411.1	PKY10202.1	Acaty_c2086	NDU42196.1	WP_028989066.1
AFE_0649	RNF60941.1	Acife_1120	OAP91695.1	BBF65672.1	QFX96413.1	PKY10200.1	Acaty_c2088	NDU42198.1	WP_038019263.1
AFE_0646	RNF60918.1	Acife_1117	OAP91692.1	BBF65669.1	QFX96416.1	PKY10197.1	Acaty_c2090	NDU42201.1	WP_038017825.1
AFE_0627	RNF66430.1	Acife_1011	OAP92162.1	BBF65641.1	QFX95252.1	PKY11635.1	Acaty_c0672	NDU43254.1	WP_028989058.1
AFE_0626	RNF66429.1	Acife_1010	OAP92163.1	BBF65640.1	QFX95251.1	PKY11634.1	Acaty_c0671	NDU43253.1	WP_028989057.1
AFE_0600	RNF75270.1	Acife_0987	OAP91781.1	BBF65615.1	QFX95228.1	PKY11620.1	Acaty_c0667	NDU43244.1	WP_028988619.1
AFE_0601	RNF75269.1	Acife_0986	OAP91795.1	BBF65614.1	QFX95227.1	PKY11619.1	Acaty_c0552	NDU43243.1	WP_162142944.1
AFE_0599	RNF60291.1	Acife_0985	OAP91782.1	BBF65613.1	QFX95226.1	PKY11618.1	Acaty_c0551	NDU43242.1	WP_028988621.1
AFE_0597	RNF60292.1	Acife_0983	OAP91784.1	BBF65611.1	QFX95224.1	PKY11782.1	Acaty_c0549	NDU43240.1	WP_038017355.1
AFE_0569	RNF67122.1	Acife_2219	OAP87620.1	BBF65576.1	QFX96914.1	PKY10383.1	Acaty_c1948	NDU41102.1	WP_038018366.1
AFE_0566	RNF67125.1	Acife_2222	OAP87619.1	BBF65573.1	QFX96917.1	PKY10381.1	Acaty_c1951	NDU41099.1	WP_028990305.1
AFE_0564	RNF67126.1	Acife_2224	OAP87621.1	BBF65571.1	QFX96919.1	PKY10380.1	Acaty_c1953	NDU41097.1	WP_051181477.1
AFE_0563	RNF67136.1	Acife_2225	OAP87716.1	BBF65570.1	QFX96920.1	PKY10379.1	Acaty_c1954	NDU41096.1	WP_155989822.1
AFE_0562	RNF67137.1	Acife_2226	OAP87717.1	BBF65569.1	QFX96921.1	PKY10378.1	Acaty_c1955	NDU41095.1	WP_028990308.1
AFE_0556	RNF59236.1	Acife_2267	OAP90437.1	BBF65565.1	QFX96948.1	PKY10353.1	Acaty_c1485	NDU41077.1	WP_028989783.1
AFE_0555	RNF59237.1	Acife_2268	OAP90438.1	BBF65564.1	QFX96949.1	PKY10352.1	Acaty_c1486	NDU41076.1	WP_028989784.1
AFE_0553	RNF59243.1	Acife_2271	OAP90440.1	BBF65562.1	QFX96953.1	PKY10348.1	Acaty_c1489	NDU41072.1	WP_028989688.1
AFE_0551	RNF65355.1	Acife_2274	OAP90443.1	BBF65560.1	QFX97220.1	PKY10345.1	Acaty_c1492	NDU41069.1	WP_028989853.1
AFE_0547	RNF65348.1	Acife_2277	OAP90446.1	BBF65557.1	QFX96958.1	PKY10343.1	Acaty_c1957	NDU41066.1	WP_028989855.1
AFE_0543	RNF65350.1	Acife_2282	OAP90450.1	BBF65552.1	QFX96962.1	PKY10339.1	Acaty_c2047	NDU41062.1	WP_028990333.1
AFE_0535	RNF58687.1	Acife_0972	OAP93521.1	BBF65545.1	QFX97312.1	PKY10582.1	Acaty_c0362	NDU43218.1	WP_028990015.1
AFE_0532	RNF58689.1	Acife_0970	OAP91221.1	BBF65543.1	QFX97314.1	PKY10580.1	Acaty_c0360	NDU43216.1	WP_028990013.1
AFE_0530	RNF58691.1	Acife_0968	OAP91219.1	BBF65541.1	QFX97316.1	PKY10578.1	Acaty_c0357	NDU43214.1	WP_028990007.1
AFE_0529	RNF58692.1	Acife_0967	OAP91218.1	BBF65540.1	QFX94763.1	PKY10748.1	Acaty_c0356	NDU43213.1	WP_028990006.1
AFE_0526	RNF58695.1	Acife_0964	OAP91215.1	BBF65537.1	QFX97318.1	PKY10576.1	Acaty_c2515	NDU43211.1	WP_051180669.1
AFE_0524	RNF58715.1	Acife_0962	OAP91213.1	BBF65535.1	QFX97320.1	PKY10574.1	Acaty_c2517	NDU43209.1	WP_155989696.1
AFE_0492	RNF58707.1	Acife_0938	OAP87572.1	BBF65508.1	QFX97329.1	PKY10565.1	Acaty_c0354	NDU41225.1	WP_028989908.1
AFE_0490	RNF58709.1	Acife_0936	OAP87574.1	BBF65506.1	QFX97331.1	PKY10563.1	Acaty_c0352	NDU41227.1	WP_028989910.1
AFE_0486	RNF69727.1	Acife_0932	OAP87578.1	BBF65502.1	QFX97335.1	PKY10559.1	Acaty_c0348	NDU41231.1	WP_028989914.1
AFE_0474	RNF72827.1	Acife_0866	OAP87339.1	BBF65492.1	QFX97356.1	PKY10543.1	Acaty_c0338	NDU41248.1	WP_028989923.1
AFE_0473	RNF72830.1	Acife_0865	OAP87338.1	BBF65491.1	QFX97357.1	PKY10542.1	Acaty_c0337	NDU41249.1	WP_028989924.1
AFE_0463	RNF57848.1	Acife_0853	OAP91336.1	BBF65480.1	QFX95055.1	PKY12154.1	Acaty_c0328	NDU41259.1	WP_028989445.1
AFE_0459	RNF57850.1	Acife_0844	OAP91338.1	BBF65476.1	QFX95054.1	PKY12153.1	Acaty_c0447	NDU41263.1	WP_028989444.1
AFE_0458	RNF57851.1	Acife_0843	OAP91339.1	BBF65475.1	QFX95053.1	PKY12152.1	Acaty_c0446	NDU41264.1	WP_162142975.1
AFE_0454	RNF57852.1	Acife_0689	OAP91564.1	BBF65472.1	QFX95051.1	PKY12150.1	Acaty_c0444	NDU41267.1	WP_028989441.1
AFE_0450	RNF58120.1	Acife_0685	OAP91560.1	BBF65468.1	QFX95047.1	PKY12146.1	Acaty_c0425	NDU41271.1	WP_028990259.1
AFE_0446	RNF58132.1	Acife_0681	OAP91556.1	BBF65464.1	QFX95043.1	PKY12142.1	Acaty_c0420	NDU41275.1	WP_051180961.1
AFE_0445	RNF58133.1	Acife_0680	OAP91555.1	BBF65463.1	QFX95042.1	PKY12141.1	Acaty_c0419	NDU41276.1	WP_028990313.1
AFE_0441	RNF58139.1	Acife_3250	OAP92863.1	BBF65459.1	QFX95036.1	PKY12135.1	Acaty_c0413	NDU41282.1	WP_028988650.1
AFE_0438	RNF67642.1	Acife_0641	OAP91393.1	BBF65456.1	QFX95035.1	PKY12134.1	Acaty_c2265	NDU42305.1	WP_028990631.1
AFE_0437	RNF67641.1	Acife_0640	OAP91394.1	BBF65455.1	QFX95034.1	PKY12133.1	Acaty_c2266	NDU42306.1	WP_028990630.1
AFE_0436	RNF67640.1	Acife_0639	OAP91395.1	BBF65454.1	QFX95033.1	PKY12132.1	Acaty_c2267	NDU42307.1	WP_028990629.1
AFE_0433	RNF76445.1	Acife_0636	OAP91398.1	BBF65451.1	QFX95030.1	PKY12129.1	Acaty_c2270	NDU42310.1	WP_028990627.1
AFE_0429	RNF71855.1	Acife_0632	OAP88624.1	BBF65447.1	QFX95026.1	PKY12125.1	Acaty_c2274	NDU42314.1	WP_028990610.1
AFE_0428	RNF71856.1	Acife_0631	OAP88623.1	BBF65446.1	QFX95025.1	PKY12124.1	Acaty_c2275	NDU42315.1	WP_028990609.1
AFE_0426	RNF71858.1	Acife_0629	OAP88621.1	BBF65444.1	QFX95023.1	PKY12122.1	Acaty_c2277	NDU42317.1	WP_028990607.1
AFE_0423	RNF73077.1	Acife_0626	OAP91403.1	BBF65441.1	QFX95020.1	PKY12119.1	Acaty_c2280	NDU42320.1	WP_028990604.1
AFE_0422	RNF62871.1	Acife_0625	OAP91404.1	BBF65435.1	QFX95019.1	PKY12118.1	Acaty_c2282	NDU42323.1	WP_028988845.1
AFE_0407	RNF62863.1	Acife_2635	OAP90147.1	BBF65426.1	QFX95004.1	PKY12174.1	Acaty_c2289	NDU42328.1	WP_028990562.1
AFE_0405	RNF62861.1	Acife_2637	OAP90145.1	BBF65424.1	QFX95002.1	PKY12113.1	Acaty_c2291	NDU42330.1	WP_028989299.1
AFE_0404	RNF62860.1	Acife_2638	OAP90144.1	BBF65423.1	QFX95001.1	PKY12112.1	Acaty_c2292	NDU42331.1	WP_028989298.1
AFE_0398	RNF62855.1	Acife_2643	OAP90140.1	BBF65418.1	QFX94997.1	PKY12107.1	Acaty_c2296	NDU42335.1	WP_155989743.1
AFE_0394	RNF62851.1	Acife_2647	OAP89607.1	BBF65414.1	QFX94994.1	PKY12103.1	Acaty_c2300	NDU42339.1	WP_028989251.1
AFE_0393	RNF62850.1	Acife_2648	OAP89606.1	BBF65413.1	QFX94993.1	PKY12102.1	Acaty_c2301	NDU42340.1	WP_081662583.1
AFE_0392	RNF62849.1	Acife_2649	OAP89605.1	BBF65412.1	QFX94992.1	PKY12101.1	Acaty_c2302	NDU42341.1	WP_038018125.1
AFE_0390	RNF62847.1	Acife_2651	OAP89603.1	BBF65410.1	QFX94990.1	PKY12099.1	Acaty_c2304	NDU42343.1	WP_028989254.1
AFE_0389	RNF62870.1	Acife_2652	OAP89602.1	BBF65409.1	QFX94989.1	PKY12173.1	Acaty_c2305	NDU42344.1	WP_051180854.1
AFE_0380	RNF64400.1	Acife_2655	OAP93009.1	BBF64809.1	QFX94986.1	PKY12096.1	Acaty_c2317	NDU43547.1	WP_028989981.1
AFE_0372	RNF60736.1	Acife_2663	OAP92984.1	BBF64817.1	QFX94976.1	PKY12087.1	Acaty_c2326	NDU43555.1	WP_028989973.1
AFE_0371	RNF60737.1	Acife_2664	OAP92983.1	BBF64818.1	QFX94975.1	PKY12086.1	Acaty_c2327	NDU43556.1	WP_155989795.1
AFE_0367	RNF60741.1	Acife_2670	OAP91198.1	BBF64822.1	QFX94972.1	PKY12075.1	Acaty_c2331	NDU43560.1	WP_028988695.1
AFE_0366	RNF60763.1	Acife_2671	OAP91201.1	BBF64823.1	QFX94971.1	PKY12074.1	Acaty_c2332	NDU43561.1	WP_028990470.1
AFE_0364	RNF60745.1	Acife_2673	OAP91196.1	BBF64825.1	QFX94970.1	PKY12072.1	Acaty_c2334	NDU43563.1	WP_028989968.1
AFE_0363	RNF60746.1	Acife_2674	OAP91195.1	BBF64826.1	QFX94969.1	PKY12071.1	Acaty_c2335	NDU43564.1	WP_028989967.1
AFE_0356	RNF60753.1	Acife_2681	OAP87407.1	BBF64833.1	QFX94963.1	PKY12066.1	Acaty_c2341	NDU43571.1	WP_028988828.1
AFE_0355	RNF64014.1	Acife_2682	OAP87406.1	BBF64834.1	QFX94961.1	PKY12064.1	Acaty_c0647	NDU43745.1	WP_028989800.1
AFE_0354	RNF64015.1	Acife_2683	OAP87405.1	BBF64835.1	QFX94960.1	PKY12063.1	Acaty_c0646	NDU43746.1	WP_038018956.1
AFE_0353	RNF64016.1	Acife_2684	OAP92285.1	BBF64836.1	QFX94959.1	PKY12062.1	Acaty_c0645	NDU43747.1	WP_028989802.1
AFE_0352	RNF64017.1	Acife_2685	OAP92284.1	BBF64837.1	QFX94958.1	PKY12061.1	Acaty_c0643	NDU43748.1	WP_028989803.1
AFE_0351	RNF64018.1	Acife_2686	OAP92283.1	BBF64838.1	QFX94957.1	PKY12060.1	Acaty_c0642	NDU43749.1	WP_028989804.1
AFE_0349	RNF64020.1	Acife_2688	OAP92282.1	BBF64839.1	QFX94956.1	PKY12058.1	Acaty_c0640	NDU43751.1	WP_028989806.1
AFE_0348	RNF64021.1	Acife_2689	OAP92281.1	BBF64840.1	QFX94955.1	PKY12057.1	Acaty_c0639	NDU43752.1	WP_028989807.1
AFE_0347	RNF64022.1	Acife_2690	OAP92280.1	BBF64841.1	QFX94954.1	PKY12056.1	Acaty_c0638	NDU43753.1	WP_028989808.1
AFE_0346	RNF64023.1	Acife_2691	OAP92279.1	BBF64842.1	QFX94953.1	PKY12055.1	Acaty_c0637	NDU43754.1	WP_028989809.1
AFE_0345	RNF64024.1	Acife_2692	OAP92278.1	BBF64843.1	QFX94952.1	PKY12054.1	Acaty_c0636	NDU43755.1	WP_028989810.1
AFE_0344	RNF64025.1	Acife_2693	OAP92277.1	BBF64844.1	QFX94951.1	PKY12053.1	Acaty_c0635	NDU43756.1	WP_028989811.1
AFE_0343	RNF64026.1	Acife_2694	OAP92276.1	BBF64845.1	QFX94950.1	PKY12052.1	Acaty_c0634	NDU43757.1	WP_028989812.1
AFE_0342	RNF64027.1	Acife_2695	OAP92275.1	BBF64846.1	QFX94949.1	PKY12051.1	Acaty_c0633	NDU43758.1	WP_028989813.1
AFE_0341	RNF64028.1	Acife_2696	OAP92274.1	BBF64847.1	QFX94948.1	PKY12050.1	Acaty_c0632	NDU43759.1	WP_028989814.1
AFE_0339	RNF64030.1	Acife_2698	OAP92273.1	BBF64848.1	QFX94947.1	PKY12048.1	Acaty_c0630	NDU43761.1	WP_028989815.1
AFE_0335	RNF64034.1	Acife_2702	OAP92269.1	BBF64852.1	QFX94943.1	PKY12044.1	Acaty_c0626	NDU43765.1	WP_028989819.1
AFE_0329	RNF77134.1	Acife_2708	OAP92263.1	BBF64858.1	QFX94937.1	PKY12038.1	Acaty_c0620	NDU43771.1	WP_028989825.1
AFE_0328	RNF77135.1	Acife_2709	OAP92262.1	BBF64859.1	QFX94936.1	PKY12037.1	Acaty_c0619	NDU43772.1	WP_028989826.1
AFE_0327	RNF77136.1	Acife_2710	OAP92261.1	BBF64860.1	QFX94935.1	PKY12036.1	Acaty_c0618	NDU43773.1	WP_028989827.1
AFE_0326	RNF77137.1	Acife_2711	OAP92260.1	BBF64861.1	QFX94934.1	PKY12035.1	Acaty_c0617	NDU43774.1	WP_028989828.1
AFE_0324	RNF68371.1	Acife_2713	OAP87564.1	BBF64863.1	QFX94932.1	PKY12033.1	Acaty_c0615	NDU41332.1	WP_028990519.1
AFE_0323	RNF68372.1	Acife_2714	OAP87563.1	BBF64864.1	QFX94931.1	PKY12032.1	Acaty_c0614	NDU41331.1	WP_028990518.1
AFE_0322	RNF68373.1	Acife_2715	OAP87562.1	BBF64865.1	QFX94930.1	PKY12031.1	Acaty_c0613	NDU41330.1	WP_028990517.1
AFE_0317	RNF68376.1	Acife_2719	OAP87558.1	BBF64869.1	QFX94926.1	PKY12027.1	Acaty_c0609	NDU41326.1	WP_028990513.1
AFE_0316	RNF68377.1	Acife_2720	OAP87557.1	BBF64870.1	QFX94925.1	PKY12026.1	Acaty_c0608	NDU41325.1	WP_028990512.1
AFE_0315	RNF68378.1	Acife_2721	OAP87556.1	BBF64871.1	QFX94924.1	PKY12025.1	Acaty_c0607	NDU41324.1	WP_028990511.1
AFE_0314	RNF68379.1	Acife_2722	OAP87555.1	BBF64872.1	QFX94923.1	PKY12024.1	Acaty_c0606	NDU41323.1	WP_028990510.1
AFE_0301	RNF60927.1	Acife_2730	OAP92253.1	BBF64880.1	QFX94916.1	PKY12017.1	Acaty_c0595	NDU41217.1	WP_028990282.1
AFE_0300	RNF60928.1	Acife_2731	OAP92252.1	BBF64881.1	QFX94915.1	PKY12016.1	Acaty_c0594	NDU41216.1	WP_028990281.1
AFE_0298	RNF60930.1	Acife_2733	OAP90606.1	BBF64883.1	QFX94913.1	PKY12014.1	Acaty_c0592	NDU41214.1	WP_028990279.1
AFE_0293	RNF59899.1	Acife_2738	OAP90602.1	BBF64888.1	QFX94908.1	PKY12011.1	Acaty_c2522	NDU41209.1	WP_028988993.1
AFE_0292	RNF59898.1	Acife_2739	OAP90601.1	BBF64889.1	QFX94907.1	PKY12010.1	Acaty_c2523	NDU41208.1	WP_038017827.1
AFE_0289	RNF59896.1	Acife_2741	OAP90599.1	BBF64891.1	QFX94905.1	PKY12008.1	Acaty_c2525	NDU41206.1	WP_028988988.1
AFE_0285	RNF67697.1	Acife_2745	OAP90590.1	BBF64902.1	QFX94901.1	PKY11991.1	Acaty_c2544	NDU41202.1	WP_028989775.1
AFE_0284	RNF67698.1	Acife_2746	OAP90589.1	BBF64903.1	QFX94900.1	PKY11990.1	Acaty_c2545	NDU41201.1	WP_028989776.1
AFE_0278	RNF63329.1	Acife_2752	OAP90583.1	BBF64909.1	QFX94893.1	PKY11984.1	Acaty_c2436	NDU41195.1	WP_028990256.1
AFE_0277	RNF63322.1	Acife_2753	OAP90582.1	BBF64910.1	QFX94892.1	PKY11983.1	Acaty_c2437	NDU41194.1	WP_028990255.1
AFE_0264	RNF71277.1	Acife_2763	OAP87630.1	BBF64926.1	QFX94882.1	PKY11976.1	Acaty_c2451	NDU41185.1	WP_028989669.1
AFE_0263	RNF71278.1	Acife_2764	OAP87631.1	BBF64927.1	TQN49933.1	PKY11975.1	Acaty_c2452	NDU41184.1	WP_028989670.1
AFE_0257	RNF69429.1	Acife_2770	OAP87637.1	BBF64933.1	QFX94878.1	PKY11970.1	Acaty_c2458	NDU41178.1	WP_081662737.1
AFE_0251	RNF69439.1	Acife_2777	OAP87403.1	BBF64941.1	QFX94870.1	PKY11962.1	Acaty_c2466	NDU41170.1	WP_051181432.1
AFE_0250	RNF69437.1	Acife_2778	OAP87402.1	BBF64942.1	QFX94869.1	PKY11961.1	Acaty_c2467	NDU41169.1	WP_028990211.1
AFE_0249	RNF72188.1	Acife_2779	OAP87401.1	BBF64943.1	QFX94868.1	PKY11960.1	Acaty_c2468	NDU41168.1	WP_028990213.1
AFE_0247	RNF72190.1	Acife_2781	OAP87399.1	BBF64945.1	QFX94866.1	PKY11958.1	Acaty_c2470	NDU41166.1	WP_051181427.1
AFE_0241	RNF60185.1	Acife_2787	OAP92856.1	BBF64950.1	QFX94860.1	PKY11952.1	Acaty_c2476	NDU41160.1	WP_028988691.1
AFE_0238	RNF62939.1	Acife_2790	OAP92850.1	BBF64953.1	QFX97803.1	PKY09581.1	Acaty_c2678	NDU41700.1	WP_028989869.1
AFE_0236	RNF57899.1	Acife_2792	OAP92848.1	BBF64955.1	QFX94855.1	PKY11947.1	Acaty_c2481	NDU41156.1	WP_155989770.1
AFE_0234	RNF57907.1	Acife_2794	OAP92846.1	BBF64957.1	QFX94853.1	PKY11945.1	Acaty_c2483	NDU41154.1	WP_038018792.1
AFE_0229	RNF57892.1	Acife_2799	OAP92854.1	BBF64963.1	QFX94849.1	PKY11942.1	Acaty_c2488	NDU41150.1	WP_051181250.1
AFE_0228	RNF57906.1	Acife_2800	OAP92842.1	BBF64964.1	QFX94848.1	PKY11941.1	Acaty_c2489	NDU41149.1	WP_028989858.1
AFE_0226	RNF57890.1	Acife_2802	OAP92840.1	BBF64966.1	QFX94846.1	PKY11939.1	Acaty_c2491	NDU41147.1	WP_028988557.1
AFE_0223	RNF57888.1	Acife_2805	OAP92838.1	BBF64969.1	QFX94844.1	PKY11936.1	Acaty_c2493	NDU41144.1	WP_028988560.1
AFE_0221	RNF57886.1	Acife_2806	OAP92837.1	BBF64970.1	QFX94843.1	PKY11935.1	Acaty_c2494	NDU41143.1	WP_028988595.1
AFE_0220	RNF57885.1	Acife_2807	OAP92836.1	BBF64971.1	QFX94842.1	PKY11934.1	Acaty_c2495	NDU41142.1	WP_028988594.1
AFE_0215	RNF57883.1	Acife_2810	OAP92834.1	BBF64974.1	QFX94839.1	PKY11931.1	Acaty_c2497	NDU41139.1	WP_028988574.1
AFE_0213	RNF57881.1	Acife_2812	OAP92832.1	BBF64976.1	QFX94837.1	PKY11929.1	Acaty_c2499	NDU41137.1	WP_028988572.1
AFE_0209	RNF57878.1	Acife_2816	OAP92828.1	BBF64980.1	QFX94833.1	PKY11926.1	Acaty_c2504	NDU41133.1	WP_028988569.1
AFE_0203	RNF57872.1	Acife_2822	OAP88026.1	BBF64986.1	QFX94827.1	PKY11921.1	Acaty_c2510	NDU41127.1	WP_028988563.1
AFE_0199	RNF59221.1	Acife_2827	OAP91363.1	BBF64991.1	QFX94822.1	PKY11917.1	Acaty_c2413	NDU41123.1	WP_028990293.1
AFE_0195	RNF60182.1	Acife_2830	OAP91360.1	BBF64995.1	QFX94819.1	PKY11914.1	Acaty_c2723	NDU41120.1	WP_028990341.1
AFE_0191	RNF60179.1	Acife_2833	OAP91357.1	BBF64998.1	QFX95614.1	PKY11908.1	Acaty_c2720	NDU41117.1	WP_051181529.1
AFE_0189	RNF60176.1	Acife_2855	OAP87196.1	BBF65001.1	QFX94797.1	PKY11904.1	Acaty_c2716	NDU41470.1	WP_028988552.1
AFE_0180	RNF60169.1	Acife_2864	OAP91568.1	BBF65012.1	QFX94788.1	PKY11895.1	Acaty_c2707	NDU41479.1	WP_028988895.1
AFE_0177	RNF60167.1	Acife_2867	OAP91571.1	BBF65015.1	QFX94785.1	PKY11893.1	Acaty_c2704	NDU41482.1	WP_028990240.1
AFE_0175	RNF60165.1	Acife_2869	OAP91573.1	BBF65017.1	QFX94783.1	PKY11891.1	Acaty_c2702	NDU41484.1	WP_028990243.1
AFE_0170	RNF60302.1	Acife_2874	OAP91577.1	BBF65022.1	QFX94778.1	PKY11885.1	Acaty_c2697	NDU41490.1	WP_028990296.1
AFE_0165	RNF60307.1	Acife_2879	OAP91582.1	BBF65027.1	QFX94773.1	PKY12198.1	Acaty_c2692	NDU41494.1	WP_028988972.1
AFE_0160	RNF65940.1	Acife_2884	OAP91586.1	BBF65032.1	QFX94769.1	PKY12193.1	Acaty_c2687	NDU41499.1	WP_028988616.1
AFE_0159	RNF65939.1	Acife_2885	OAP91587.1	BBF65033.1	QFX94768.1	PKY12192.1	Acaty_c2686	NDU41500.1	WP_081662472.1
AFE_0157	RNF65937.1	Acife_2887	OAP91589.1	BBF65035.1	QFX94766.1	PKY12190.1	Acaty_c2551	NDU41502.1	WP_028989003.1
AFE_0139	RNF74737.1	Acife_0076	OAP90265.1	BBF65065.1	QFX97613.1	PKY11018.1	Acaty_c2611	NDU43402.1	WP_028988582.1
AFE_0128	RNF61053.1	Acife_0031	OAP87688.1	BBF65073.1	QFX97622.1	PKY11007.1	Acaty_c2619	NDU43391.1	WP_028988785.1
AFE_1461	RNF62149.1	Acife_1313	OAP90085.1	BBF66066.1	QFX96357.1	PKY10251.1	Acaty_c0841	NDU42127.1	WP_081662825.1
AFE_1443	RNF59633.1	Acife_1295	OAP89079.1	BBF66048.1	QFX96374.1	PKY10234.1	Acaty_c0823	NDU42145.1	WP_155989717.1
AFE_0907	RNF59393.1	Acife_1398	OAP87242.1	BBF65910.1	QFX96623.1	PKY11341.1	Acaty_c1163	NDU43022.1	WP_155989804.1
AFE_0598	RNF60324.1	Acife_0984	OAP91783.1	BBF65612.1	QFX95225.1	PKY11698.1	Acaty_c0550	NDU43241.1	WP_081662473.1
AFE_0536	RNF58686.1	Acife_0973	OAP93522.1	BBF65546.1	QFX97311.1	PKY10749.1	Acaty_c0363	NDU43219.1	WP_028990405.1
AFE_0451	RNF58145.1	Acife_0686	OAP91561.1	BBF65469.1	QFX95048.1	PKY12147.1	Acaty_c0426	NDU41270.1	WP_028990260.1
AFE_0435	RNF76447.1	Acife_0638	OAP91396.1	BBF65453.1	QFX95032.1	PKY12131.1	Acaty_c2268	NDU42308.1	WP_038020128.1
AFE_0338	RNF64031.1	Acife_2699	OAP92272.1	BBF64849.1	QFX94946.1	PKY12047.1	Acaty_c0629	NDU43762.1	WP_028989816.1
AFE_0271	RNF59251.1	Acife_2759	OAP87536.1	BBF64916.1	QFX94887.1	PKY11979.1	Acaty_c2443	NDU41188.1	WP_028990377.1
AFE_0248	RNF72189.1	Acife_2780	OAP87400.1	BBF64944.1	QFX94867.1	PKY11959.1	Acaty_c2469	NDU41167.1	WP_051181425.1
