# Supplementary material for: Integrative Genomics Sheds Light on Evolutionary Forces Shaping the Acidithiobacillia Class Acidophilic Lifestyle
Source: Front Microbiol. 2022 Feb 15;12:822229. doi: 10.3389/fmicb.2021.822229 (PMC8886135; doi:10.3389/fmicb.2021.822229)
Supplement: Supplementary Data Sheet 2 — List of genes involved into first and second line of defense acid resistance in the Acidithiobacillia class. [file Table_2.XLSX]

## Sheet: First line of defense
Acid resistance mechanisms in Acidithiobacillia class: first line of defense
Function/pathway	Gene	T. tepidarius DSM 3134	Am. sulfuriphilus CJ-2	F. caldus ATCC 51756	A. marinus SH	A. thiooxidans ATCC 19377	A. ferrianus MG	A. ferriphilus-like BY0502	A. ferrivorans SS3	A. ferridurans JCM 18981	A. ferrooxidans ATCC 23270
Spermidine biosyntesis	speA-adiA	WP_028989377.1	RNF61479.1	Acaty_c1401	PKY09909.1	QFX95739.1	NDU43950.1	pseudo A4H96_14355	Acife_1612	BBF66075.1	AFE_1471
	speD	WP_028989003.1-WP_028990595.1	RNF65937.1	Acaty_c2551	PKY12190.1	QFX94766.1	NDU41502.1	OAP91589.1	Acife_2887	BBF65035.1	AFE_0157
	speE	WP_028989004.1	RNF65936.1	Acaty_c2550	PKY12189.1	QFX94765.1-QFX97416.1	NDU41503.1	pseudo A4H96_06710	Acife_2888-Acife_1238	BBF65036.1-BBF65042.1	AFE_0156-AFE_2160-AFE_0150
	aguA	WP_028989168.1	RNF63328.1	Acaty_c0787	PKY11654.1	QFX95276.1	NDU42886.1	OAP90530.1	Acife_1232	BBF64082.1	AFE_2176
	aguB	WP_028989853.1-WP_028989169.1	RNF63527.1-RNF65355.1	Acaty_c2166-Acaty_c1492	PKY10669.1-PKY10345.1	QFX97220.1-TQN51020.1-TQN49484.1	NDU43873.1-NDU41069.1-NDU41295.1-NDU42373.1	OAP87510.1-OAP90443.1	Acife_2447-Acife_2274	BBF64268.1-BBF65560.1	AFE_2526-AFE_0551
Aquaporin-Asn39	aquaporin		RNF70140.1				NDU42923.1	OAP88829.1	Acife_1529	BBF65038.1	AFE_0154
Lipoprotein	nlpC	WP_028990008.1	RNF61684.1	Acaty_c1104	PKY11296.1	QFX96605.1	NDU42975.1	OAP92030.1	Acife_1998	BBF66579.1	AFE_1828
Outer membrane	omlA	WP_028990258.1	RNF63324.1	Acaty_c2434	PKY11986.1	QFX94896.1	NDU41197.1	OAP90585.1	Acife_2750	BBF64907.1	AFE_0279
	ompAT1	WP_028989977.1	RNF64398.1	Acaty_c2319	PKY12094.1	QFX94984.1	NDU43549.1	OAP92990.1	Acife_2657	BBF64811.1	AFE_0378
	ompAT2	WP_028989337.1	RNF68347.1	Acaty_c2182	PKY10653.1	QFX97239.1	NDU43857.1	OAP91018.1	Acife_2463	BBF64284.1	AFE_2542
	slp	WP_028988978.1-WP_051180765.1	RNF66007.1	Acaty_c0712-Acaty_c2033	PKY10962.1	QFX97592.1-TQN49162.1-TQN49497.1-TQN51777.1-TQN49197.1	NDU41592.1-NDU43590.1	OAP88447.1	Acife_1061	BBF64174.1	AFE_2316
	porin omp40		RNF58767.1-RNF70724.1-RNF59517.1	Acaty_c0514	PKY10855.1	QFX97428.1	NDU43160.1	OAP88436.1	Acife_0567	BBF64476.1	AFE_2741
Capsular polysaccharide biosynthesis	msbA	WP_028990667.1	RNF68327.1	Acaty_c0898	PKY09975.1-PKY11309.1	QFX95445.1-QFX96800.1	NDU41985-NDU42969-NDU42262	OAP89550.1-OAP87586.1	Acife_1781-Acife_1002	BBF65975.1-BBF64717.1-BBF65631.1	AFE_0983-AFE_2985-AFE_0617
	lptC	WP_051181397.1	RNF60317.1	Acaty_c0396	PKY12238.1	QFX94745.1	NDU41619.1	OAP87473.1	Acife_2906	BBF64756.1	AFE_3028
	lptA	WP_051181398.1	RNF60318.1	Acaty_c0397	PKY12249.1	QFX94746.1	NDU41618.1	OAP87474.1	Acife_2905	BBF64755.1	AFE_3027
	lptB	WP_028990168.1	RNF60319.1	Acaty_c0398	PKY12239.1	QFX94747.1	NDU41617.1	OAP87475.1	Acife_2904	BBF64754.1	AFE_3026
	lptD	WP_028988969.1	RNF60310.1	Acaty_c0389	PKY12231.1	QFX94738.1	NDU41626.1		Acife_2913	BBF64763.1	AFE_3034
	lptF	WP_028990642.1	RNF66368.1	Acaty_c0756	PKY10297.1	QFX96449.1	NDU43189.1	OAP89047.1	Acife_1218	BBF64100.1	AFE_2200
	lptG	WP_051181702.1	RNF66367.1	Acaty_c0757	PKY10298.1	QFX96448.1	NDU43190.1	OAP89046.1	Acife_1219	BBF64099.1	AFE_2199
	lptE	WP_162142975.1	RNF57851.1	Acaty_c0446	PKY12152.1	QFX95053.1	NDU41264.1	OAP91339.1	Acife_0843	BBF65475.1	AFE_0458
	wzx		RNF64907.1	Acaty_c0245	PKY10182.1-PKY11414.1	QFX96428.1-TQN51198.1	NDU41897.1-NDU41901.1-NDU41107.1	OAP91761.1	Acife_1172-Acife_0130	BBF65120.1-BBF64242.1	AFE_0076-AFE_1344
	wzy		RNF57896.1	Acaty_c2485	PKY12161.1-PKY11450.1	QFX94852.1-QFX97084.1	NDU41153.1	OAP92845.1	Acife_2795	BBF64959.1	AFE_0232
	wzz	WP_081662479.1			PKY11413.1	QFX97121.1	NDU41894.1		Acife_1180		AFE_1340
	wza	WP_038017476.1		Acaty_c1047	PKY11518.1	QFX97122.1-QFX96587.1	NDU41893.1-NDU43716.1		Acife_1181	BBF64693.1	AFE_1339-AFE_2975
	wzb								Acife_1179		AFE_1341
	wbaP	WP_081662760.1-WP_155989679.1	RNF64920.1-RNF68547.1	Acaty_c0251	PKY11408.1	QFX97127.1	NDU41890.1	OAP91775.1	Acife_1166-Acife_1194	BBF64251.1-BBF65126.1	AFE_0073-AFE_1370
	kfiD	WP_051181504.1	RNF58234.1	Acaty_c2135	PKY10001.1	QFX95469.1	NDU42261.1-NDU42022.1	OAP87587.1	Acife_1003-Acife_1754	BBF65632.1-BBF66015.1	AFE_0618-AFE_1343-AFE_1405
	kfiC	WP_028990180.1-WP_051181405.1	RNF64906.1-RNF61074.1-RNF57906.1-RNF58671.1	Acaty_c1913-Acaty_c1243-Acaty_c2489-Acaty_c0194	PKY11249.1-PKY11941.1-PKY11200.1	TQN52388.1-QFX94848.1-TQN52338.1	NDU43231.1-NDU42859.1	OAP92842.1-OAP92797.1	Acife_2800-Acife_2041	BBF66385.1-BBF64964.1-BBF66348.1	AFE_0228-AFE_1776
	kpsM-tagG			Acaty_c1044		QFX96602.1	NDU43718.1			BBF64697.1	AFE_2962
	kpsT		RNF58676.1	Acaty_c1043	PKY11564.1	QFX95302.1-TQN50815.1	NDU42858.1-NDU43791.1	OAP91763.1-OAP89776.1	Acife_3239	BBF64712.1	AFE_2963
	kpsE			Acaty_c1045		QFX96601.1	NDU43717.1			join (BBF64695.1_BBF64696)	AFE_2961
	wza	WP_038017476.1		Acaty_c1047		QFX96587.1	NDU41893.1-NDU43716.1	PKY11518.1	Acife_1181	BBF64693.1	AFE_2975
	kpsC			Acaty_c1022		QFX96590.1				BBF64740.1	AFE_3012
	kpsS			Acaty_c1024		QFX96591.1	NDU43711.1			BBF64741.1	AFE_3013
	kpsF	WP_028990165.1	RNF60315.1	Acaty_c0394	PKY12236.1	QFX94743.1	NDU41621.1	OAP87471.1	Acife_2908	BBF64758.1	AFE_3030
	kpsU-kdsB	WP_028989909.1	RNF58708.1	Acaty_c0353	PKY10564.1	QFX97330.1	NDU41226.1	OAP87573.1	Acife_0937	BBF65507.1	AFE_0491
Potassium transporter	trkA	WP_028989878.1			PKY10431.1	TQN50740.1
	trkG	WP_028989877.1			PKY10430.1	join (TQN50741.1_TQN50742.1)
	nhaP-K+				PKY10429.1	QFX96520.1
	kup		RNF77269.1				NDU41819.1	OAP92220.1	Acife_2935		AFE_1753
	kch		RNF59979.1-RNF59733.1	Acaty_c2535-Acaty_c2561	PKY10915.1-PKY09481.1	QFX97559.1- QFX94671.1	NDU41577.1-NDU42351.1	OAP91189.1-OAP92656.1	Acife_0233-Acife_3098	BBF64652.1-BBF65403.1	AFE_2922-AFE_3093
	kdpC		RNF57997.1-RNF66469.1	Acaty_c0316-Acaty_c0206-Acaty_m0108		TQN49549.1	NDU42538.1	OAP92009.1-OAP91350.1	Acife_1075	BBF64134.1	AFE_2234-AFE_2473
	kdpB		RNF57996.1-RNF66468.1	Acaty_c0315-Acaty_c0205-Acaty_m0107		TQN49550.1	NDU42537.1	OAP92010.1-pseudo A4H96_07640	Acife_1076	BBF64133.1_BBF64132.1	AFE_2233-AFE_2474
	kdpA		RNF57995.1-RNF66467.1	Acaty_c0314-Acaty_c0204-Acaty_c0214-Acaty_m0117-Acaty_m0106		TQN49551.1	NDU42536.1	OAP92011.1-OAP92043.1-OAP92045.1	Acife_1077	BBF64131.1	AFE_2232-AFE_2475-AFE_2477
	kdpF		RNF57994.1-RNF66466.1			TQN49552.1	NDU42535.1	OAP92012.1-OAP92044.1	Acife_1078	BBF64130.1	AFE_2231-AFE_2476
	kdpD		RNF57993.1-RNF66465.1	Acaty_c0312		TQN49554.1	NDU42534.1	OAP92013.1-OAP92047.1	Acife_1080	BBF64127.1_BBF64128.1	AFE_2229
	kdpE		pseudo EC580_13655-RNF66464.1	Acaty_c0311-unannotated region (216044..217043)-Acaty_m0118		TQN49555.1	NDU42533.1	OAP92014.1-OAP92048.1	Acife_1081	BBF64126.1	AFE_2228
Hopanoid biosynthesis & export	hpnD	WP_028990691.1
	hpnC	WP_211218759.1
	hpnE	WP_028990690.1
	SQS		RNF68109.1	Acaty_c2081	PKY11571.1	QFX95313.1	NDU43707.1	OAP88383.1	Acife_1269	BBF64041.1	AFE_2125
	hpnF		RNF68110.1	Acaty_c2080	PKY11572.1	QFX95314.1	NDU43706.1	OAP88384.1	Acife_1270	BBF64040.1	AFE_2124
	hpnG		RNF68111.1	Acaty_c2079	PKY11573.1	QFX95315.1	NDU43705.1	OAP88385.1	Acife_1271	BBF64039.1	AFE_2123
	hpnA		RNF68112.1	Acaty_c2078	PKY11574.1	QFX95316.1	NDU43704.1	OAP87552.1	Acife_1272	BBF64038.1	AFE_2122
	hpnI		RNF68113.1	Acaty_c2077	PKY11610.1	QFX95317.1	NDU43703.1	OAP87544.1	Acife_1273	BBF64037.1	AFE_2121
	hpnJ		RNF68114.1	Acaty_c2076	PKY11575.1	QFX97623.1	NDU43702.1	OAP87545.1	Acife_1274	BBF64036.1	AFE_2120
	hpnK		RNF68115.1	Acaty_c2075	PKY11611.1	QFX95318.1	NDU43701.1	OAP87546.1	Acife_1275	BBF64035.1	AFE_2119
	hpnN		RNF68116.1	Acaty_c2074	PKY11576.1	QFX95319.1	NDU43700.1	OAP87547.1	Acife_1276	BBF64034.1	AFE_2118
	hpnL		RNF68117.1	Acaty_c2073	PKY11577.1	QFX95320.1	NDU43699.1	OAP87548.1	Acife_1277	BBF64033.1	AFE_2117
	hpnH		RNF68119.1	Acaty_c2071	PKY11579.1	QFX95322.1	NDU43697.1	OAP87549.1	Acife_1278	BBF64031.1	AFE_2115
	hpnM		RNF76118.1	Acaty_c2070	PKY11580.1	QFX95323.1	NDU43696.1	OAP87550.1	Acife_1279	BBF64030.1	AFE_2114
	hpnB		RNF71275.1	Acaty_c2448	PKY12162.1	QFX94884.1	NDU41187.1	OAP87628.1	Acife_2761	BBF64922.1	AFE_0266
	ferritin-like		RNF68118.1	Acaty_c2072	PKY11578.1	QFX95321.1	NDU43698.1			BBF64032.1	AFE_2116

## Sheet: Second line of defense
Acid resistance mechanisms in Acidithiobacillia class: second line of defense
Function/pathway	Gene	T. tepidarius DSM 3134	Am. sulfuriphilus CJ-2	F. caldus ATCC 51756	A. marinus SH	A. thiooxidans ATCC 19377	A. ferrianus MG	A. ferriphilus-like BY0502	A. ferrivorans SS3	A. ferridurans JCM 18981	A. ferrooxidans ATCC 23270
Phosphate uptake	phoB	WP_028989210.1	RNF59601.1	Acaty_c0818	PKY10229.1	QFX96379.1	NDU42154.1	OAP87212.1	Acife_1286	BBF66040.1	AFE_1434
	phoR	WP_028989209.1	RNF59602.1	Acaty_c0819	PKY10230.1	QFX96378.1	NDU42153.1	A4H96_15320_pseudo	Acife_1287	BBF66041.1	AFE_1435
	PstS	WP_028989208.1-WP_038018102.1	RNF59612.1-RNF59603.1	Acaty_c1146-Acaty_c1483	PKY10043.1-PKY10948.1	QFX95541.1	NDU42463.1-NDU42152.1	OAP88834.1	Acife_1523-Acife_1288	BBF66690.1-BBF66042.1	AFE_1939-AFE_1436
	PstC	WP_081662579.1	RNF59611.1-RNF59604.1	Acaty_c1147-Acaty_c1482	PKY10044.1-PKY10965.1	QFX95542.1	NDU42462.1-NDU42151.1	OAP88833.1	Acife_1524-Acife_1289	BBF66691.1-BBF66043.1	AFE_1940-AFE_1437
	PstA	WP_028989205.1	RNF59610.1-RNF59630.1	Acaty_c1148-Acaty_c1481	PKY10045.1-PKY10947.1	QFX95543.1	NDU42461.1-NDU42150.1	OAP88832.1	Acife_1525-Acife_1290	BBF66692.1-BBF66044.1	AFE_1941-AFE_1438
	PstB	WP_028989204.1	RNF59605.1	Acaty_c0820	PKY10231.1	QFX96377.1	NDU42149.1	OAP89075.1	Acife_1291	BBF66045.1	AFE_1439
	phoU	WP_038018099.1	RNF59606.1	Acaty_c0821	PKY10232.1	QFX96376.1	NDU42148.1	OAP89076.1	Acife_1292	BBF66046.1	AFE_1440
Urease system	ureD						NDU42651.1-NDU42828.1
	ureA						NDU42650.1
	ureB						NDU42649.1
	ureA/B						NDU42825.1
	ureC						NDU42648.1-NDU42826.1
	ureE						NDU42647.1-NDU42823.1
	ureF						NDU42646.1-NDU42824.1
	ureG						NDU42645.1-NDU42827.1
Chloride channel protein	clcA1		RNF64394.1	Acaty_c1293-Acaty_c1294	PKY10465.1-PKY10390.1	QFX96909.1-QFX96910.1	NDU41396.1-NDU42989.1	OAP92025.1-OAP92024.1	Acife_3150-Acife_3151-Acife_2118	BBF65829.1-BBF65830.1-BBF63871.1-BBF65201.1-BBF63877.1	AFE_0814-AFE_0815-AFE_3129
Sodium/hydrogen exchanger	nhaA	WP_028990637.1	RNF66372.1		PKY10294.1	QFX96455.1	NDU43184.1	OAP87431.1	Acife_1213	BBF64105.1	AFE_2205
	nhaP	WP_028989023.1	RNF62937.1	Acaty_c0465	PKY10429.1	QFX96342.1	NDU42041.1-NDU42117.1	OAP91997.1-OAP92149.1	Acife_2604	BBF64140.1	AFE_2245-AFE_2454
	gadA			Acaty_c1425	PKY12186.1	QFX94762.1	NDU41763.1		Acife_2615	BBF63888.1
	gadC				PKY10470.1	WP_051690403.1	NDU42817.1			join(BBF63890.1-BBF63889.1)
Arginine decarboxylation	adiA-speA	WP_028989377.1	RNF61479.1	Acaty_c1401	PKY09909.1	QFX95739.1	NDU43950.1	A4H96_14355	Acife_1612	BBF66075.1	AFE_1471
	adiC	WP_028990076.1-WP_028990238.1	RNF66380.1-RNF58007.1	Acaty_c0749-Acaty_c1466-Acaty_c0692	PKY11467.1-PKY11768.1	QFX97067.1-QFX95189.1	NDU42789.1-NDU41317.1-NDU43123.1	OAP88865.1-OAP91999.1	Acife_1693-Acife_1085	BBF66533.1-BBF65458.1	AFE_1782-AFE_2457-AFE_0439
Carbonic anhydrase	can		RNF59894.1-RNF60558.1				NDU41204.1-NDU42559.1	OAP90597.1	Acife_2743	BBF64893.1-BBF66325.1	AFE_0287
